# Supplementary material for: Sex differences in gene regulation in the dorsal root ganglion after nerve injury
Source: BMC Genomics. 2019 Feb 19;20:147. doi: 10.1186/s12864-019-5512-9 (PMC6381758; doi:10.1186/s12864-019-5512-9)
Supplement: Supplementary file 1 — List of genes with increased expression in male versus female rats in the naive DRG. (XLSX 75 kb) [file 12864_2019_5512_MOESM1_ESM.xlsx]

## Sheet: Additional_file_1
Additional file 1: Genes with increased expression in male rat lumbar DRG versus female DRG in naïve rats
Ensembl ID	Symbol	Full Gene Name	log2 Fold Change	Standard Error	FDR
ENSRNOG00000004392	Aatk	apoptosis-associated tyrosine kinase	-0.847	0.123	2e-09
ENSRNOG00000018697	Abcb6	ATP-binding cassette, subfamily B (MDR/TAP), member 6	-0.5	0.114	0.000395
ENSRNOG00000018863	Abcc10	ATP binding cassette subfamily C member 10	-0.532	0.182	0.0288
ENSRNOG00000002948	Abcc3	ATP binding cassette subfamily C member 3	-0.938	0.195	8.12e-05
ENSRNOG00000028781	Abcc6	ATP binding cassette subfamily C member 6	-0.782	0.267	0.0288
ENSRNOG00000011964	Abcd4	ATP binding cassette subfamily D member 4	-0.911	0.207	0.000398
ENSRNOG00000039890	Abcg3l3	ATP-binding cassette, subfamily G (WHITE), member 3-like 3	-0.958	0.161	3.74e-07
ENSRNOG00000013692	Abhd18	abhydrolase domain containing 18	-0.512	0.184	0.0396
ENSRNOG00000000658	Acacb	acetyl-CoA carboxylase beta	-0.547	0.186	0.0283
ENSRNOG00000022307	Acap3	ArfGAP with coiled-coil, ankyrin repeat and PH domains 3	-0.575	0.144	0.00158
ENSRNOG00000038973	Acd	ACD, shelterin complex subunit and telomerase recruitment factor	-0.597	0.169	0.00649
ENSRNOG00000053460	Acot3	acyl-CoA thioesterase 3	-0.591	0.171	0.00812
ENSRNOG00000017399	Acrbp	acrosin binding protein	-1.215	0.385	0.0176
ENSRNOG00000007102	Acss1	acyl-CoA synthetase short-chain family member 1	-0.522	0.152	0.00835
ENSRNOG00000019745	Actn3	actinin alpha 3	-2.346	0.607	0.00241
ENSRNOG00000017901	Acy3	aminoacylase 3	-0.534	0.174	0.0213
ENSRNOG00000008857	Adamts10	ADAM metallopeptidase with thrombospondin type 1 motif, 10	-0.89	0.154	1.05e-06
ENSRNOG00000000563	Adamts14	ADAM metallopeptidase with thrombospondin type 1 motif, 14	-0.908	0.216	0.000812
ENSRNOG00000003538	Adamts4	ADAM metallopeptidase with thrombospondin type 1 motif, 4	-0.523	0.166	0.0177
ENSRNOG00000028036	Adamts7	ADAM metallopeptidase with thrombospondin type 1 motif, 7	-1.195	0.143	5.34e-14
ENSRNOG00000023257	Adamts9	ADAM metallopeptidase with thrombospondin type 1 motif, 9	-0.625	0.151	0.000986
ENSRNOG00000049385	Adamtsl4	ADAMTS-like 4	-0.953	0.172	3.05e-06
ENSRNOG00000033787	Adamtsl5	ADAMTS-like 5	-1.444	0.193	3.52e-11
ENSRNOG00000020401	Adcy4	adenylate cyclase 4	-0.751	0.257	0.0295
ENSRNOG00000054757	Adcy6	adenylate cyclase 6	-0.501	0.119	0.00075
ENSRNOG00000000439	Ager	advanced glycosylation end product-specific receptor	-1.042	0.336	0.0196
ENSRNOG00000020205	Agrn	agrin	-0.953	0.163	7.69e-07
ENSRNOG00000004342	Ahr	aryl hydrocarbon receptor	-0.525	0.121	0.000512
ENSRNOG00000012791	Ajuba	ajuba LIM protein	-0.745	0.173	0.000573
ENSRNOG00000028211	Akap17a	A-kinase anchoring protein 17A	-0.508	0.122	0.000899
ENSRNOG00000006559	Akap8	A-kinase anchoring protein 8	-0.814	0.148	4.08e-06
ENSRNOG00000006355	Akap8l	A-kinase anchoring protein 8 like	-1.042	0.187	2.56e-06
ENSRNOG00000050040	Akr1c12	aldo-keto reductase family 1, member C12	-0.902	0.263	0.00859
ENSRNOG00000020623	Aldh16a1	aldehyde dehydrogenase 16 family, member A1	-0.591	0.133	0.00034
ENSRNOG00000050214	Amt	aminomethyltransferase	-0.758	0.179	0.000733
ENSRNOG00000007545	Angptl4	angiopoietin-like 4	-0.689	0.175	0.00187
ENSRNOG00000013618	Ankrd10	ankyrin repeat domain 10	-0.795	0.176	0.000282
ENSRNOG00000016151	Ankrd23	ankyrin repeat domain 23	-2.291	0.772	0.0266
ENSRNOG00000006759	Ankrd24	ankyrin repeat domain 24	-1.177	0.381	0.0201
ENSRNOG00000000498	Anks1a	ankyrin repeat and sterile alpha motif domain containing 1A	-0.553	0.115	9.21e-05
ENSRNOG00000023309	Anks6	ankyrin repeat and sterile alpha motif domain containing 6	-0.824	0.215	0.00262
ENSRNOG00000019052	Ankzf1	ankyrin repeat and zinc finger domain containing 1	-0.748	0.165	0.000262
ENSRNOG00000015354	Aox1	aldehyde oxidase 1	-0.735	0.148	4.58e-05
ENSRNOG00000001353	Ap4m1	adaptor-related protein complex 4, mu 1 subunit	-0.548	0.155	0.00659
ENSRNOG00000048353	Apeg3	antisense paternally expressed gene 3	-3.13	0.747	0.000831
ENSRNOG00000008174	Appl2	adaptor protein, phosphotyrosine interacting with PH domain and leucine zipper 2	-0.547	0.122	0.000313
ENSRNOG00000024142	Arglu1	arginine and glutamate rich 1	-0.709	0.145	5.68e-05
ENSRNOG00000016566	Arhgap39	Rho GTPase activating protein 39	-0.58	0.119	6.26e-05
ENSRNOG00000058545	Arhgap4	Rho GTPase activating protein 4	-0.553	0.206	0.0496
ENSRNOG00000020130	Arhgef1	Rho guanine nucleotide exchange factor 1	-0.657	0.124	1.13e-05
ENSRNOG00000021433	Arhgef39	Rho guanine nucleotide exchange factor 39	-1.328	0.315	0.000772
ENSRNOG00000052354	Arhgef40	Rho guanine nucleotide exchange factor 40	-0.676	0.117	9.41e-07
ENSRNOG00000019677	Arid3b	AT-rich interaction domain 3B	-0.849	0.224	0.00295
ENSRNOG00000047194	Arl13b	ADP-ribosylation factor like GTPase 13B	-0.579	0.125	0.000171
ENSRNOG00000019935	Armc5	armadillo repeat containing 5	-0.569	0.131	0.000489
ENSRNOG00000019009	Arrdc2	arrestin domain containing 2	-0.611	0.166	0.00416
ENSRNOG00000028350	Arse	arylsulfatase E	-1.26	0.152	1.08e-13
ENSRNOG00000051619	Asb2	ankyrin repeat and SOCS box-containing 2	-1.255	0.307	0.00116
ENSRNOG00000019424	Aspdh	aspartate dehydrogenase domain containing	-1.303	0.278	0.000137
ENSRNOG00000012843	Aspg	asparaginase	-1.014	0.298	0.00926
ENSRNOG00000012318	Aspm	abnormal spindle microtubule assembly	-0.704	0.236	0.0254
ENSRNOG00000013059	Aste1	asteroid homolog 1 (Drosophila)	-0.817	0.26	0.0177
ENSRNOG00000000809	Atat1	alpha tubulin acetyltransferase 1	-1.082	0.188	1.05e-06
ENSRNOG00000019413	Atg16l2	autophagy related 16-like 2	-0.581	0.178	0.0135
ENSRNOG00000018686	Atxn2l	ataxin 2-like	-0.791	0.16	4.85e-05
ENSRNOG00000015825	Aurkc	aurora kinase C	-0.544	0.174	0.0186
ENSRNOG00000010344	B4galnt3	beta-1,4-N-acetyl-galactosaminyl transferase 3	-1.005	0.233	0.000551
ENSRNOG00000053881	Baz2a	bromodomain adjacent to zinc finger domain, 2A	-0.595	0.125	9.98e-05
ENSRNOG00000012906	Bcas1	breast carcinoma amplified sequence 1	-0.605	0.138	0.000443
ENSRNOG00000059956	Bcl6b	B-cell CLL/lymphoma 6B	-1.107	0.257	0.000551
ENSRNOG00000004650	Begain	brain-enriched guanylate kinase-associated	-0.609	0.22	0.0415
ENSRNOG00000020346	Best1	bestrophin 1	-1.522	0.168	1.87e-16
ENSRNOG00000010890	Bmp1	bone morphogenetic protein 1	-0.918	0.138	9.31e-09
ENSRNOG00000002381	Bmp3	bone morphogenetic protein 3	-0.913	0.289	0.0174
ENSRNOG00000024798	Bora	bora, aurora kinase A activator	-0.928	0.268	0.00792
ENSRNOG00000028641	Brpf3	bromodomain and PHD finger containing, 3	-0.546	0.155	0.00662
ENSRNOG00000028701	C8g	complement C8 gamma chain	-1.062	0.331	0.0155
ENSRNOG00000060528	Cacna1g	calcium voltage-gated channel subunit alpha1 G	-1.277	0.423	0.0239
ENSRNOG00000006470	Camk1g	calcium/calmodulin-dependent protein kinase IG	-1.558	0.276	1.84e-06
ENSRNOG00000013668	Capg	capping actin protein, gelsolin like	-0.794	0.136	7.07e-07
ENSRNOG00000021017	Car11	carbonic anhydrase 11	-0.749	0.151	4.58e-05
ENSRNOG00000004310	Caskin2	cask-interacting protein 2	-0.507	0.123	0.001
ENSRNOG00000033697	Casp4	caspase 4	-0.568	0.144	0.00183
ENSRNOG00000048818	Catsperd	cation channel sperm associated auxiliary subunit delta	-0.967	0.288	0.0106
ENSRNOG00000006747	Cc2d1a	coiled-coil and C2 domain containing 1A	-0.539	0.131	0.00107
ENSRNOG00000023216	Ccdc17	coiled-coil domain containing 17	-0.728	0.205	0.00612
ENSRNOG00000038002	Ccdc62	coiled-coil domain containing 62	-0.969	0.196	4.53e-05
ENSRNOG00000015423	Ccna2	cyclin A2	-0.757	0.257	0.0282
ENSRNOG00000011586	Ccnl1	cyclin L1	-0.794	0.151	1.15e-05
ENSRNOG00000018691	Ccnl2	cyclin L2	-0.718	0.118	1.95e-07
ENSRNOG00000017113	Ccnt2	cyclin T2	-0.558	0.127	0.00041
ENSRNOG00000007917	Cd46	CD46 molecule	-1.094	0.223	5.71e-05
ENSRNOG00000027954	Cdh15	cadherin 15	-0.692	0.116	3.68e-07
ENSRNOG00000006469	Cdk2	cyclin dependent kinase 2	-0.928	0.21	0.000382
ENSRNOG00000009258	Cdk6	cyclin-dependent kinase 6	-0.543	0.177	0.0213
ENSRNOG00000004695	Celf5	CUGBP, Elav-like family member 5	-0.625	0.211	0.027
ENSRNOG00000003388	Cenpf	centromere protein F	-0.973	0.234	0.000914
ENSRNOG00000024178	Cenpt	centromere protein T	-1.257	0.436	0.0322
ENSRNOG00000004430	Cep131	centrosomal protein 131	-0.52	0.132	0.00183
ENSRNOG00000016249	Cep85	centrosomal protein 85	-0.631	0.186	0.00937
ENSRNOG00000014354	Cep95	centrosomal protein 95	-0.848	0.172	4.86e-05
ENSRNOG00000011404	Chkb	choline kinase beta	-0.631	0.139	0.000243
ENSRNOG00000001915	Chodl	chondrolectin	-0.587	0.137	0.000619
ENSRNOG00000001750	Chrd	chordin	-0.674	0.217	0.0198
ENSRNOG00000015999	Cirbp	cold inducible RNA binding protein	-1.029	0.135	1.17e-11
ENSRNOG00000046000	Clasrp	CLK4-associating serine/arginine rich protein	-1.242	0.187	8.61e-09
ENSRNOG00000025768	Clk1	CDC-like kinase 1	-0.997	0.15	8.91e-09
ENSRNOG00000003714	Clk4	CDC-like kinase 4	-0.805	0.161	3.87e-05
ENSRNOG00000016828	Cmtm5	CKLF-like MARVEL transmembrane domain containing 5	-0.547	0.129	0.000729
ENSRNOG00000002795	Cog1	component of oligomeric golgi complex 1	-0.539	0.14	0.00257
ENSRNOG00000000463	Col11a2	collagen type XI alpha 2 chain	-1.339	0.233	1.1e-06
ENSRNOG00000060381	Col15a1	collagen type XV alpha 1 chain	-0.855	0.242	0.00629
ENSRNOG00000031475	Col16a1	collagen type XVI alpha 1 chain	-0.828	0.131	5.21e-08
ENSRNOG00000001422	Col26a1	collagen type XXVI alpha 1 chain	-0.723	0.263	0.0432
ENSRNOG00000007657	Col27a1	collagen type XXVII alpha 1 chain	-1.278	0.177	2.54e-10
ENSRNOG00000058560	Col2a1	collagen type II alpha 1 chain	-1.282	0.163	2.36e-12
ENSRNOG00000008749	Col5a1	collagen type V alpha 1 chain	-0.683	0.117	7.07e-07
ENSRNOG00000020525	Col5a3	collagen type V alpha 3 chain	-1.096	0.151	1.67e-10
ENSRNOG00000020579	Col7a1	collagen type VII alpha 1 chain	-1.746	0.385	0.00025
ENSRNOG00000011502	Col9a2	collagen type IX alpha 2 chain	-0.533	0.164	0.0138
ENSRNOG00000015397	Cpne7	copine 7	-1.008	0.271	0.00374
ENSRNOG00000020668	Cpsf7	cleavage and polyadenylation specific factor 7	-0.575	0.139	0.000979
ENSRNOG00000010438	Cpt1b	carnitine palmitoyltransferase 1B	-1.191	0.325	0.00433
ENSRNOG00000018987	Crebzf	CREB/ATF bZIP transcription factor	-0.674	0.124	4.9e-06
ENSRNOG00000011145	Crhr2	corticotropin releasing hormone receptor 2	-1.138	0.368	0.0202
ENSRNOG00000008334	Crocc	ciliary rootlet coiled-coil, rootletin	-0.853	0.199	0.000572
ENSRNOG00000022421	Crtc1	CREB regulated transcription coactivator 1	-0.545	0.147	0.00397
ENSRNOG00000011573	Csad	cysteine sulfinic acid decarboxylase	-0.61	0.137	0.00033
ENSRNOG00000049151	Csap1	common salivary protein 1	-1.162	0.397	0.029
ENSRNOG00000049782	Csf2ra	colony stimulating factor 2 receptor alpha subunit	-0.62	0.191	0.0143
ENSRNOG00000055596	Csn1s1	casein alpha s1	-1.72	0.433	0.00171
ENSRNOG00000021718	Cspp1	centrosome and spindle pole associated protein 1	-0.628	0.172	0.00458
ENSRNOG00000001557	Cxadr	coxsackie virus and adenovirus receptor	-0.624	0.137	0.000234
ENSRNOG00000011984	Cxcl14	C-X-C motif chemokine ligand 14	-1.048	0.373	0.0374
ENSRNOG00000015076	Cyp26b1	cytochrome P450, family 26, subfamily b, polypeptide 1	-0.622	0.151	0.00106
ENSRNOG00000020743	Cyp2s1	cytochrome P450, family 2, subfamily s, polypeptide 1	-0.711	0.179	0.00165
ENSRNOG00000043233	Cyp4f6	cytochrome P450, family 4, subfamily f, polypeptide 6	-0.825	0.194	0.000666
ENSRNOG00000021027	Dbp	D-box binding PAR bZIP transcription factor	-0.729	0.165	0.000377
ENSRNOG00000015980	Dclre1c	DNA cross-link repair 1C	-0.887	0.224	0.00181
ENSRNOG00000059605	Ddn	dendrin	-1.111	0.219	2.87e-05
ENSRNOG00000057231	Ddx3	DEAD (Asp-Glu-Ala-Asp) box polypeptide 3	-12.632	1.027	3.38e-31
ENSRNOG00000000841	Ddx39b	DExD-box helicase 39B	-0.955	0.141	3.87e-09
ENSRNOG00000006384	Ddx58	DEXD/H-box helicase 58	-0.692	0.243	0.0348
ENSRNOG00000022943	Dgka	diacylglycerol kinase, alpha	-0.819	0.155	1.08e-05
ENSRNOG00000020264	Dhrs1	dehydrogenase/reductase 1	-1.026	0.194	1.13e-05
ENSRNOG00000028323	Dhrsx	dehydrogenase/reductase X-linked	-0.661	0.125	1.12e-05
ENSRNOG00000030157	Dhx16	DEAH-box helicase 16	-0.707	0.156	0.000248
ENSRNOG00000055562	Dkc1	dyskerin pseudouridine synthase 1	-0.803	0.128	6.62e-08
ENSRNOG00000018029	Doc2g	double C2-like domains, gamma	-1.243	0.435	0.0337
ENSRNOG00000010652	Dock6	dedicator of cytokinesis 6	-0.63	0.131	8.95e-05
ENSRNOG00000032546	Dot1l	DOT1 like histone lysine methyltransferase	-1.141	0.154	6e-11
ENSRNOG00000008062	Dqx1	DEAQ box RNA-dependent ATPase 1	-1.29	0.282	0.000219
ENSRNOG00000050381	Dus3l	dihydrouridine synthase 3-like	-0.577	0.16	0.00518
ENSRNOG00000008534	Dusp15	dual specificity phosphatase 15	-0.515	0.142	0.00492
ENSRNOG00000019423	Dvl1	dishevelled segment polarity protein 1	-0.504	0.115	0.000406
ENSRNOG00000017915	Dvl2	dishevelled segment polarity protein 2	-0.6	0.163	0.00414
ENSRNOG00000001708	Dvl3	dishevelled segment polarity protein 3	-0.5	0.13	0.00246
ENSRNOG00000009224	E4f1	E4F transcription factor 1	-0.78	0.163	9.68e-05
ENSRNOG00000007408	Ebf4	early B-cell factor 4	-0.859	0.23	0.00365
ENSRNOG00000009787	Efcc1	EF-hand and coiled-coil domain containing 1	-0.952	0.19	3.82e-05
ENSRNOG00000042029	Efs	embryonal Fyn-associated substrate	-0.565	0.158	0.00562
ENSRNOG00000000640	Egr2	early growth response 2	-0.596	0.187	0.0164
ENSRNOG00000017828	Egr3	early growth response 3	-1.015	0.176	1.05e-06
ENSRNOG00000060048	Eif2s3y	eukaryotic translation initiation factor 2, subunit 3, structural gene Y-linked	-13.425	1.426	8.01e-18
ENSRNOG00000015800	Elmo3	engulfment and cell motility 3	-1.18	0.366	0.0149
ENSRNOG00000033575	Emid1	EMI domain containing 1	-0.585	0.182	0.0149
ENSRNOG00000018310	Eno4	enolase family member 4	-0.938	0.318	0.028
ENSRNOG00000013102	Entpd2	ectonucleoside triphosphate diphosphohydrolase 2	-0.565	0.12	0.000127
ENSRNOG00000002538	Epb41l5	erythrocyte membrane protein band 4.1 like 5	-0.582	0.174	0.0105
ENSRNOG00000004717	Epyc	epiphycan	-5.34	0.411	6.48e-35
ENSRNOG00000017753	Ercc2	ERCC excision repair 2, TFIIH core complex helicase subunit	-0.522	0.16	0.0132
ENSRNOG00000020792	Etv4	ets variant 4	-0.822	0.176	0.000146
ENSRNOG00000014513	Exnef	exonuclease NEF-sp	-0.897	0.324	0.0414
ENSRNOG00000015641	Exoc3l1	exocyst complex component 3-like 1	-1.143	0.265	0.00053
ENSRNOG00000006048	Ezh2	enhancer of zeste 2 polycomb repressive complex 2 subunit	-0.802	0.162	4.34e-05
ENSRNOG00000031197	F8	coagulation factor VIII	-0.894	0.138	2.3e-08
ENSRNOG00000013223	Fah	fumarylacetoacetate hydrolase	-0.751	0.226	0.0112
ENSRNOG00000019684	Fam173a	family with sequence similarity 173, member A	-0.781	0.123	5.21e-08
ENSRNOG00000002165	Fam175a	family with sequence similarity 175, member A	-0.756	0.233	0.0139
ENSRNOG00000039807	Fam193b	family with sequence similarity 193, member B	-1.078	0.194	3.14e-06
ENSRNOG00000021795	Fam227a	family with sequence similarity 227, member A	-1.618	0.356	0.000237
ENSRNOG00000024863	Fam76b	family with sequence similarity 76, member B	-0.747	0.142	1.13e-05
ENSRNOG00000024036	Fam98c	family with sequence similarity 98, member C	-0.598	0.156	0.00259
ENSRNOG00000000504	Fance	Fanconi anemia, complementation group E	-0.613	0.156	0.00191
ENSRNOG00000025497	Fbxl6	F-box and leucine-rich repeat protein 6	-0.53	0.17	0.0192
ENSRNOG00000033912	Fcho1	FCH domain only 1	-0.722	0.198	0.00453
ENSRNOG00000054625	Fhod1	formin homology 2 domain containing 1	-0.669	0.196	0.00903
ENSRNOG00000004679	Fign	fidgetin, microtubule severing factor	-0.505	0.154	0.0132
ENSRNOG00000008754	Flvcr2	feline leukemia virus subgroup C cellular receptor family, member 2	-0.536	0.189	0.0354
ENSRNOG00000003400	Fmo4	flavin containing monooxygenase 4	-0.964	0.263	0.0044
ENSRNOG00000007241	Fnbp4	formin binding protein 4	-0.858	0.19	0.000264
ENSRNOG00000030210	Fndc1	fibronectin type III domain containing 1	-0.513	0.163	0.0175
ENSRNOG00000020421	Fndc7	fibronectin type III domain containing 7	-1.733	0.39	0.000344
ENSRNOG00000008015	Fos	FBJ osteosarcoma oncogene	-0.791	0.237	0.0109
ENSRNOG00000009000	Foxj2	forkhead box J2	-0.523	0.144	0.00496
ENSRNOG00000005936	Foxm1	forkhead box M1	-0.98	0.224	0.000447
ENSRNOG00000022804	Foxp4	forkhead box P4	-0.552	0.162	0.00918
ENSRNOG00000007942	Fscn3	fascin actin-bundling protein 3	-1.852	0.623	0.0262
ENSRNOG00000009139	Fubp3	far upstream element binding protein 3	-0.618	0.137	0.000282
ENSRNOG00000023360	Fus	fused in sarcoma RNA binding protein	-0.569	0.129	0.00041
ENSRNOG00000004232	G2e3	G2/M-phase specific E3 ubiquitin protein ligase	-0.643	0.153	0.000805
ENSRNOG00000026964	Gas8	growth arrest specific 8	-0.637	0.199	0.0159
ENSRNOG00000006740	Gatsl3	GATS protein-like 3	-0.656	0.154	0.000654
ENSRNOG00000031743	Gbp2	guanylate binding protein 2	-0.504	0.188	0.0487
ENSRNOG00000002800	Gdpd2	glycerophosphodiester phosphodiesterase domain containing 2	-0.978	0.149	1.29e-08
ENSRNOG00000021241	Gfra4	GDNF family receptor alpha 4	-1.441	0.5	0.0322
ENSRNOG00000001410	Gigyf1	GRB10 interacting GYF protein 1	-0.817	0.17	8.51e-05
ENSRNOG00000020169	Gimap8	GTPase, IMAP family member 8	-0.565	0.159	0.00613
ENSRNOG00000008855	Gjb2	gap junction protein, beta 2	-0.526	0.133	0.00187
ENSRNOG00000019243	Glb1l	galactosidase, beta 1-like	-0.517	0.166	0.0193
ENSRNOG00000025120	Gli1	GLI family zinc finger 1	-0.672	0.165	0.00121
ENSRNOG00000011262	Gltscr1	glioma tumor suppressor candidate region gene 1	-0.61	0.156	0.00205
ENSRNOG00000015541	Gnb3	G protein subunit beta 3	-1.19	0.353	0.0101
ENSRNOG00000016701	Gng8	G protein subunit gamma 8	-0.712	0.192	0.00381
ENSRNOG00000002512	Gpatch2	G patch domain containing 2	-0.511	0.189	0.0472
ENSRNOG00000001367	Gpc2	glypican 2	-1.114	0.336	0.0116
ENSRNOG00000017528	Gpr157	G protein-coupled receptor 157	-0.898	0.176	2.56e-05
ENSRNOG00000033915	Gpt	glutamic--pyruvic transaminase	-0.777	0.22	0.00656
ENSRNOG00000021106	Gramd1a	GRAM domain containing 1A	-0.587	0.118	4.21e-05
ENSRNOG00000007346	Grasp	general receptor for phosphoinositides 1 associated scaffold protein	-0.627	0.171	0.00433
ENSRNOG00000020310	Grik5	glutamate ionotropic receptor kainate type subunit 5	-0.523	0.115	0.000231
ENSRNOG00000011847	Grk4	G protein-coupled receptor kinase 4	-0.556	0.191	0.0307
ENSRNOG00000016703	Gtf2a1l	general transcription factor 2A subunit 1 like	-1.151	0.366	0.0177
ENSRNOG00000018870	Hapln2	hyaluronan and proteoglycan link protein 2	-0.784	0.227	0.00792
ENSRNOG00000055648	Haus7	HAUS augmin-like complex, subunit 7	-0.512	0.167	0.0215
ENSRNOG00000031915	Hdac10	histone deacetylase 10	-0.784	0.217	0.00497
ENSRNOG00000013267	Helz2	helicase with zinc finger 2, transcriptional coactivator	-0.652	0.198	0.0127
ENSRNOG00000036667	Hexdc	hexosaminidase D	-0.7	0.152	0.000186
ENSRNOG00000020835	Hipk4	homeodomain interacting protein kinase 4	-0.926	0.298	0.0196
ENSRNOG00000022911	Hjurp	Holliday junction recognition protein	-0.889	0.324	0.0435
ENSRNOG00000006116	Hk2	hexokinase 2	-0.503	0.14	0.00544
ENSRNOG00000020601	Hmg20b	high mobility group 20 B	-0.561	0.137	0.00119
ENSRNOG00000019120	Hmgcs2	3-hydroxy-3-methylglutaryl-CoA synthase 2	-0.51	0.128	0.0016
ENSRNOG00000002270	Hnrnpdl	heterogeneous nuclear ribonucleoprotein D-like	-0.89	0.124	3.52e-10
ENSRNOG00000003399	Hnrnph1	heterogeneous nuclear ribonucleoprotein H1	-0.536	0.136	0.00183
ENSRNOG00000020229	Homer3	homer scaffolding protein 3	-0.786	0.155	2.83e-05
ENSRNOG00000008313	Hoxb3	homeo box B3	-0.677	0.197	0.00835
ENSRNOG00000016141	Hoxc11	homeobox C11	-1.826	0.419	0.000454
ENSRNOG00000001578	Hoxd4	homeo box D4	-1.149	0.282	0.00124
ENSRNOG00000000661	Hps4	Hermansky-Pudlak syndrome 4	-0.691	0.126	4.05e-06
ENSRNOG00000011427	Hr	HR, lysine demethylase and nuclear receptor corepressor	-0.53	0.136	0.00222
ENSRNOG00000020949	Hsd17b14	hydroxysteroid (17-beta) dehydrogenase 14	-1.464	0.349	0.000834
ENSRNOG00000021244	Hspa12b	heat shock protein family A (Hsp70) member 12B	-0.548	0.2	0.0444
ENSRNOG00000005141	Hus1	HUS1 checkpoint clamp component	-0.546	0.172	0.017
ENSRNOG00000000043	Idua	iduronidase, alpha-L-	-1.149	0.176	1.64e-08
ENSRNOG00000004517	Igf1	insulin-like growth factor 1	-0.601	0.189	0.0165
ENSRNOG00000020369	Igf2	insulin-like growth factor 2	-0.859	0.14	1.3e-07
ENSRNOG00000008054	Igsf9	immunoglobulin superfamily, member 9	-1.38	0.234	5.27e-07
ENSRNOG00000025100	Ikbke	inhibitor of nuclear factor kappa B kinase subunit epsilon	-0.775	0.287	0.048
ENSRNOG00000015498	Il17rb	interleukin 17 receptor B	-0.598	0.206	0.0304
ENSRNOG00000027376	Il17rc	interleukin 17 receptor C	-0.72	0.187	0.00251
ENSRNOG00000005747	Il27ra	interleukin 27 receptor subunit alpha	-1.704	0.356	9.21e-05
ENSRNOG00000001325	Il3ra	interleukin 3 receptor subunit alpha	-1.292	0.196	1.17e-08
ENSRNOG00000049661	Inafm1	InaF-motif containing 1	-1.248	0.166	3.07e-11
ENSRNOG00000020097	Inha	inhibin alpha subunit	-0.891	0.229	0.00226
ENSRNOG00000024712	Insc	inscuteable homolog (Drosophila)	-0.867	0.137	5.21e-08
ENSRNOG00000008632	Invs	inversin	-0.765	0.208	0.00415
ENSRNOG00000027894	Iqgap3	IQ motif containing GTPase activating protein 3	-0.706	0.23	0.0209
ENSRNOG00000043388	Irf3	interferon regulatory factor 3	-0.962	0.167	1.14e-06
ENSRNOG00000016829	Isoc2b	isochorismatase domain containing 2b	-0.562	0.18	0.019
ENSRNOG00000052795	Itpr3	inositol 1,4,5-trisphosphate receptor, type 3	-0.52	0.127	0.00121
ENSRNOG00000007443	Jag1	jagged 1	-0.572	0.109	1.39e-05
ENSRNOG00000018669	Jak3	Janus kinase 3	-0.625	0.216	0.0317
ENSRNOG00000050072	Jmjd7	jumonji domain containing 7	-1.055	0.305	0.00795
ENSRNOG00000007230	Kank3	KN motif and ankyrin repeat domains 3	-0.636	0.191	0.0114
ENSRNOG00000016760	Kctd19	potassium channel tetramerization domain containing 19	-1.502	0.409	0.00426
ENSRNOG00000011740	Kdelc1	KDEL motif containing 1	-0.588	0.17	0.00792
ENSRNOG00000037613	Kdm6b	lysine demethylase 6B	-0.599	0.151	0.00175
ENSRNOG00000047628	Khsrp	KH-type splicing regulatory protein	-0.542	0.143	0.00303
ENSRNOG00000060356	Kif15	kinesin family member 15	-0.68	0.24	0.0359
ENSRNOG00000021713	Kif18b	kinesin family member 18B	-1.13	0.363	0.0193
ENSRNOG00000003105	Kif19	kinesin family member 19	-0.757	0.125	2.05e-07
ENSRNOG00000024428	Kif20a	kinesin family member 20A	-1.122	0.259	0.000509
ENSRNOG00000019257	Kif27	kinesin family member 27	-0.744	0.193	0.0025
ENSRNOG00000060123	Kifc2	kinesin family member C2	-0.735	0.156	0.000133
ENSRNOG00000015822	Klf13	Kruppel-like factor 13	-0.503	0.185	0.0459
ENSRNOG00000020302	Klhl17	kelch-like family member 17	-0.661	0.145	0.000228
ENSRNOG00000017508	Kmt5c	lysine methyltransferase 5C	-1.518	0.232	1.46e-08
ENSRNOG00000053691	Lama5	laminin subunit alpha 5	-0.687	0.135	2.48e-05
ENSRNOG00000047768	Lamb2	laminin subunit beta 2	-0.541	0.115	0.000136
ENSRNOG00000017429	Lat	linker for activation of T cells	-1.228	0.434	0.0358
ENSRNOG00000028730	Lcn12	lipocalin 12	-1.069	0.357	0.0254
ENSRNOG00000018642	Leng8	leukocyte receptor cluster member 8	-1.574	0.423	0.0037
ENSRNOG00000026180	Letm2	leucine zipper and EF-hand containing transmembrane protein 2	-0.619	0.169	0.00431
ENSRNOG00000001250	Lfng	LFNG O-fucosylpeptide 3-beta-N-acetylglucosaminyltransferase	-0.579	0.156	0.00381
ENSRNOG00000021087	Lgi4	leucine-rich repeat LGI family, member 4	-0.636	0.119	7.84e-06
ENSRNOG00000014605	Lig4	DNA ligase 4	-0.567	0.121	0.000141
ENSRNOG00000027811	Lilrb4	leukocyte immunoglobulin like receptor B4	-0.813	0.254	0.0155
ENSRNOG00000049336	Lime1	Lck interacting transmembrane adaptor 1	-1.315	0.238	3.31e-06
ENSRNOG00000061607	Lmbr1l	limb development membrane protein 1-like	-0.919	0.16	1.18e-06
ENSRNOG00000025742	Lmnb2	lamin B2	-0.798	0.224	0.00585
ENSRNOG00000028430	LOC257650	hippyragranin	-0.713	0.224	0.0163
ENSRNOG00000028677	LOC361346	similar to chromosome 18 open reading frame 54	-0.796	0.145	3.99e-06
ENSRNOG00000015975	LOC497940	similar to RIKEN cDNA 2810408A11	-0.912	0.196	0.000161
ENSRNOG00000061373	Loxl3	lysyl oxidase-like 3	-0.551	0.155	0.00604
ENSRNOG00000016636	Lpin3	lipin 3	-0.98	0.268	0.00449
ENSRNOG00000001402	Lrch4	leucine rich repeats and calponin homology domain containing 4	-0.536	0.138	0.00225
ENSRNOG00000002835	Luc7l3	LUC7-like 3 pre-mRNA splicing factor	-0.815	0.171	9.9e-05
ENSRNOG00000023459	Lurap1	leucine rich adaptor protein 1	-0.739	0.166	0.000341
ENSRNOG00000027157	Ly6g6e	lymphocyte antigen 6 family member G6E	-1.217	0.224	5.65e-06
ENSRNOG00000014969	Lzts2	leucine zipper tumor suppressor 2	-0.529	0.127	0.000939
ENSRNOG00000021023	Mag	myelin-associated glycoprotein	-0.77	0.151	2.47e-05
ENSRNOG00000023910	Man2b1	mannosidase, alpha, class 2B, member 1	-0.537	0.116	0.000165
ENSRNOG00000030654	Man2c1	mannosidase, alpha, class 2C, member 1	-0.572	0.12	9.62e-05
ENSRNOG00000007018	Mapkbp1	mitogen activated protein kinase binding protein 1	-0.855	0.184	0.000161
ENSRNOG00000022753	Mast3	microtubule associated serine/threonine kinase 3	-0.559	0.123	0.000224
ENSRNOG00000020526	Mau2	MAU2 sister chromatid cohesion factor	-0.657	0.15	0.000418
ENSRNOG00000006209	Mbd6	methyl-CpG binding domain protein 6	-1.021	0.169	2.56e-07
ENSRNOG00000016516	Mbp	myelin basic protein	-0.57	0.14	0.00126
ENSRNOG00000007286	Mdm1	Mdm1 nuclear protein	-0.53	0.182	0.0299
ENSRNOG00000009696	Mdm4	MDM4, p53 regulator	-0.677	0.158	0.000624
ENSRNOG00000003848	Med12	mediator complex subunit 12	-0.667	0.159	0.000806
ENSRNOG00000020363	Med25	mediator complex subunit 25	-0.511	0.13	0.00189
ENSRNOG00000012534	Mfsd10	major facilitator superfamily domain containing 10	-0.789	0.182	0.000512
ENSRNOG00000024780	MGC95210	hypothetical LOC287798	-0.542	0.173	0.0185
ENSRNOG00000014508	Mgll	monoglyceride lipase	-0.613	0.149	0.00103
ENSRNOG00000000307	Mical1	microtubule associated monooxygenase, calponin and LIM domain containing 1	-0.68	0.121	2.13e-06
ENSRNOG00000053203	Mical3	microtubule associated monooxygenase, calponin and LIM domain containing 3	-0.54	0.115	0.00013
ENSRNOG00000000175	Mier2	MIER family member 2	-0.606	0.206	0.0282
ENSRNOG00000041492	Mir1249	microRNA 1249	-3.66	0.832	0.000405
ENSRNOG00000035641	Mir138-1	microRNA 138-1	-1.729	0.588	0.0282
ENSRNOG00000035617	Mir186	microRNA 186	-1.447	0.389	0.00372
ENSRNOG00000035586	Mir301a	microRNA 301a	-2.107	0.698	0.0237
ENSRNOG00000050073	Mir3072	microRNA 3072	-2.217	0.698	0.0165
ENSRNOG00000035583	Mir3546	microRNA 3546	-1.627	0.353	0.000186
ENSRNOG00000040384	Mir770	microRNA 770	-1.135	0.37	0.0211
ENSRNOG00000033809	Mlh1	mutL homolog 1	-0.632	0.199	0.0167
ENSRNOG00000022249	Mllt10	myeloid/lymphoid or mixed-lineage leukemia; translocated to, 10	-0.596	0.136	0.000408
ENSRNOG00000012946	Mov10	Mov10 RISC complex RNA helicase	-0.627	0.209	0.0249
ENSRNOG00000059683	Mpp2	membrane palmitoylated protein 2	-0.519	0.149	0.00745
ENSRNOG00000058870	Mroh7	maestro heat-like repeat family member 7	-1.237	0.255	7.43e-05
ENSRNOG00000000857	Msh5	mutS homolog 5	-0.96	0.338	0.0352
ENSRNOG00000019445	Msln	mesothelin	-2.365	0.819	0.0317
ENSRNOG00000007632	Mss51	MSS51 mitochondrial translational activator	-1.122	0.294	0.00275
ENSRNOG00000004412	Mtbp	MDM2 binding protein	-0.851	0.291	0.0295
ENSRNOG00000021176	Mtmr11	myotubularin related protein 11	-0.926	0.171	6.38e-06
ENSRNOG00000017500	Mtss1l	MTSS1L, I-BAR domain containing	-0.593	0.105	1.83e-06
ENSRNOG00000017887	Mutyh	mutY DNA glycosylase	-1.035	0.262	0.00183
ENSRNOG00000017720	Mxd1	max dimerization protein 1	-0.507	0.145	0.00714
ENSRNOG00000025757	Myh6	myosin heavy chain 6	-2.564	0.709	0.00502
ENSRNOG00000018997	Myh7b	myosin heavy chain 7B	-1.006	0.198	2.63e-05
ENSRNOG00000002852	Myo19	myosin XIX	-0.744	0.228	0.0135
ENSRNOG00000016256	Myo9b	myosin IXb	-0.691	0.12	1.05e-06
ENSRNOG00000016117	Myof	myoferlin	-0.761	0.15	2.68e-05
ENSRNOG00000011754	Myom2	myomesin 2	-0.504	0.156	0.0145
ENSRNOG00000027550	Mzf1	myeloid zinc finger 1	-1.192	0.238	3.71e-05
ENSRNOG00000051170	Ddx17	DEAD-box helicase 17	-0.922	0.134	2.08e-09
ENSRNOG00000020217	Pagr1	Paxip1-associated glutamate-rich protein 1	-0.877	0.164	8.36e-06
ENSRNOG00000008965	Socs2	suppressor of cytokine signaling 2	-0.885	0.17	1.59e-05
ENSRNOG00000016854	Lrrc36	leucine rich repeat containing 36	-1.325	0.255	1.6e-05
ENSRNOG00000036762	Itpripl2	inositol 1,4,5-trisphosphate receptor interacting protein-like 2	-0.818	0.206	0.00176
ENSRNOG00000052386	Nlrx1	NLR family member X1	-0.509	0.152	0.011
ENSRNOG00000050780	Fpgs	folylpolyglutamate synthase	-0.509	0.16	0.0167
ENSRNOG00000013940	RGD1565989	similar to FLJ10378 protein	-0.831	0.286	0.0304
ENSRNOG00000048230	LOC300308	similar to hypothetical protein 4930509O22	-0.864	0.3	0.0324
ENSRNOG00000054953	Pcdhb6	protocadherin beta 6	-1.262	0.464	0.046
ENSRNOG00000021179	Naa40	N(alpha)-acetyltransferase 40, NatD catalytic subunit	-0.605	0.189	0.0159
ENSRNOG00000008415	Nab2	Ngfi-A binding protein 2	-0.522	0.154	0.00939
ENSRNOG00000007939	Naprt	nicotinate phosphoribosyltransferase	-0.89	0.184	7.7e-05
ENSRNOG00000014530	Nav2	neuron navigator 2	-0.574	0.142	0.00136
ENSRNOG00000013727	Ndc80	NDC80 kinetochore complex component	-0.752	0.279	0.0487
ENSRNOG00000020482	Nfatc4	nuclear factor of activated T-cells 4	-0.773	0.206	0.00333
ENSRNOG00000008278	Nfrkb	nuclear factor related to kappa B binding protein	-0.551	0.142	0.00222
ENSRNOG00000045686	Nfs1	NFS1 cysteine desulfurase	-4.029	1.286	0.0183
ENSRNOG00000058588	Nfxl1	nuclear transcription factor, X-box binding-like 1	-0.843	0.175	8.12e-05
ENSRNOG00000016948	Nhlrc2	NHL repeat containing 2	-0.527	0.143	0.00416
ENSRNOG00000000341	Nid2	nidogen 2	-0.518	0.1	1.84e-05
ENSRNOG00000016103	Nkd2	naked cuticle homolog 2	-0.677	0.168	0.0014
ENSRNOG00000021392	Noc2l	NOC2-like nucleolar associated transcriptional repressor	-0.562	0.164	0.00859
ENSRNOG00000019322	Notch1	notch 1	-0.656	0.117	2.39e-06
ENSRNOG00000000442	Notch4	notch 4	-0.627	0.146	0.000582
ENSRNOG00000011967	Nphp4	nephrocystin 4	-0.718	0.167	0.000536
ENSRNOG00000014684	Npr1	natriuretic peptide receptor 1	-0.673	0.217	0.0195
ENSRNOG00000019184	Npr3	natriuretic peptide receptor 3	-0.956	0.155	1.12e-07
ENSRNOG00000017820	Nqo2	N-ribosyldihydronicotinamide:quinone reductase 2	-0.578	0.132	0.000431
ENSRNOG00000009329	Nr1d1	nuclear receptor subfamily 1, group D, member 1	-1.603	0.142	2.29e-26
ENSRNOG00000014795	Nr2f1	nuclear receptor subfamily 2, group F, member 1	-0.515	0.123	0.000863
ENSRNOG00000029535	Nrbp2	nuclear receptor binding protein 2	-1.025	0.158	1.93e-08
ENSRNOG00000018358	Nt5dc2	5'-nucleotidase domain containing 2	-1.039	0.155	7.23e-09
ENSRNOG00000019069	Nxf1	nuclear RNA export factor 1	-0.909	0.158	1.05e-06
ENSRNOG00000027730	Nxpe1	neurexophilin and PC-esterase domain family, member 1	-0.97	0.276	0.00669
ENSRNOG00000027109	Odf3l1	outer dense fiber of sperm tails 3-like 1	-1.387	0.484	0.033
ENSRNOG00000003359	Ogt	O-linked N-acetylglucosamine (GlcNAc) transferase	-0.607	0.136	0.000338
ENSRNOG00000011781	Oplah	5-oxoprolinase (ATP-hydrolysing)	-0.511	0.149	0.0088
ENSRNOG00000001300	P2rx4	purinergic receptor P2X 4	-0.578	0.122	0.000112
ENSRNOG00000001296	P2rx7	purinergic receptor P2X 7	-0.664	0.153	0.000498
ENSRNOG00000016071	P3h3	prolyl 3-hydroxylase 3	-1.112	0.149	3.61e-11
ENSRNOG00000042195	Pabpn1	poly(A) binding protein, nuclear 1	-0.856	0.171	3.71e-05
ENSRNOG00000032441	Pan2	PAN2 poly(A) specific ribonuclease subunit	-0.806	0.184	0.000442
ENSRNOG00000016888	Pask	PAS domain containing serine/threonine kinase	-0.794	0.278	0.034
ENSRNOG00000036684	Pcyt2	phosphate cytidylyltransferase 2, ethanolamine	-0.546	0.122	0.000332
ENSRNOG00000019518	Pde4c	phosphodiesterase 4C	-0.871	0.184	0.000114
ENSRNOG00000018461	Pdgfrb	platelet derived growth factor receptor beta	-0.646	0.122	1.13e-05
ENSRNOG00000008526	Pdzd3	PDZ domain containing 3	-1.6	0.382	0.000834
ENSRNOG00000032946	Pdzd7	PDZ domain containing 7	-0.825	0.305	0.0474
ENSRNOG00000012363	Peli2	pellino E3 ubiquitin protein ligase family member 2	-0.502	0.13	0.00251
ENSRNOG00000007387	Per1	period circadian clock 1	-0.613	0.195	0.0178
ENSRNOG00000018413	Per3	period circadian clock 3	-1.305	0.14	1.92e-17
ENSRNOG00000005193	Pfas	phosphoribosylformylglycinamidine synthase	-0.69	0.12	1.05e-06
ENSRNOG00000009566	Phf12	PHD finger protein 12	-0.581	0.143	0.00121
ENSRNOG00000026985	Phldb1	pleckstrin homology-like domain, family B, member 1	-0.646	0.102	5.68e-08
ENSRNOG00000017686	Pi15	peptidase inhibitor 15	-0.694	0.254	0.0447
ENSRNOG00000003554	Piga	phosphatidylinositol glycan anchor biosynthesis, class A	-0.675	0.235	0.0326
ENSRNOG00000029938	Pik3c2b	phosphatidylinositol-4-phosphate 3-kinase, catalytic subunit type 2 beta	-0.561	0.159	0.00662
ENSRNOG00000008798	Pipox	pipecolic acid and sarcosine oxidase	-1.101	0.359	0.0213
ENSRNOG00000003657	Pkmyt1	protein kinase, membrane associated tyrosine/threonine 1	-0.944	0.331	0.0346
ENSRNOG00000007447	Pla2g4b	phospholipase A2 group IVB	-1.095	0.265	0.00103
ENSRNOG00000032238	Plcd1	phospholipase C, delta 1	-0.573	0.143	0.00155
ENSRNOG00000019604	Pld2	phospholipase D2	-0.997	0.176	1.83e-06
ENSRNOG00000024602	Plekha7	pleckstrin homology domain containing A7	-0.755	0.181	0.000891
ENSRNOG00000030266	Plekhg2	pleckstrin homology and RhoGEF domain containing G2	-1.172	0.143	1.71e-13
ENSRNOG00000022694	Plekhg5	pleckstrin homology and RhoGEF domain containing G5	-0.865	0.186	0.000152
ENSRNOG00000020295	Plekhn1	pleckstrin homology domain containing N1	-1.383	0.224	1.12e-07
ENSRNOG00000018815	Plk1	polo-like kinase 1	-1.201	0.388	0.0198
ENSRNOG00000034102	Plk5	polo-like kinase 5	-1.248	0.328	0.00285
ENSRNOG00000061731	Plxnb3	plexin B3	-1.231	0.153	5.58e-13
ENSRNOG00000008782	Pnisr	PNN interacting serine and arginine rich protein	-1.306	0.189	1.95e-09
ENSRNOG00000020318	Pnkp	polynucleotide kinase 3'-phosphatase	-0.5	0.156	0.0157
ENSRNOG00000004061	Pnn	pinin, desmosome associated protein	-0.912	0.156	6.8e-07
ENSRNOG00000019681	Pold1	DNA polymerase delta 1, catalytic subunit	-0.59	0.185	0.0162
ENSRNOG00000013647	Polm	DNA polymerase mu	-0.558	0.198	0.0364
ENSRNOG00000019986	Pot1	protection of telomeres 1	-0.523	0.152	0.00817
ENSRNOG00000006908	Pou3f2	POU class 3 homeobox 2	-0.502	0.168	0.025
ENSRNOG00000021463	Ppara	peroxisome proliferator activated receptor alpha	-0.962	0.332	0.031
ENSRNOG00000049270	Ppp2r3b	protein phosphatase 2, regulatory subunit B'', beta	-0.764	0.178	0.000584
ENSRNOG00000013057	Prc1	protein regulator of cytokinesis 1	-0.73	0.181	0.0014
ENSRNOG00000021493	Prdm9	PR/SET domain 9	-1.164	0.336	0.00778
ENSRNOG00000017954	Prelid3a	PRELI domain containing 3A	-0.984	0.181	4.9e-06
ENSRNOG00000022417	Prickle3	prickle planar cell polarity protein 3	-0.731	0.22	0.0115
ENSRNOG00000021260	Prnd	prion protein 2 (dublet)	-1.84	0.638	0.032
ENSRNOG00000000281	Prodh1	proline dehydrogenase 1	-0.554	0.19	0.0299
ENSRNOG00000010980	Proser1	proline and serine rich 1	-0.661	0.188	0.0067
ENSRNOG00000016705	Prpf4b	pre-mRNA processing factor 4B	-0.633	0.14	0.000264
ENSRNOG00000022710	Prrg4	proline rich and Gla domain 4	-0.552	0.161	0.00873
ENSRNOG00000026040	Prss53	protease, serine, 53	-1.398	0.296	0.000118
ENSRNOG00000018369	Prx	periaxin	-0.536	0.139	0.00251
ENSRNOG00000020605	Pstk	phosphoseryl-tRNA kinase	-0.631	0.17	0.00394
ENSRNOG00000057616	Ptch2	patched 2	-0.517	0.181	0.0336
ENSRNOG00000013515	Ptpru	protein tyrosine phosphatase, receptor type, U	-0.786	0.155	2.92e-05
ENSRNOG00000005277	Ptprv	protein tyrosine phosphatase, receptor type, V	-1.414	0.326	0.000492
ENSRNOG00000060614	Pxdn	peroxidasin homolog (Drosophila)	-1.039	0.11	6.17e-18
ENSRNOG00000021090	Pygm	glycogen phosphorylase, muscle associated	-0.518	0.18	0.0317
ENSRNOG00000015807	Pyroxd2	pyridine nucleotide-disulphide oxidoreductase domain 2	-1.233	0.164	2.74e-11
ENSRNOG00000013148	Rad54l	RAD54 like (S. cerevisiae)	-1.173	0.331	0.00625
ENSRNOG00000024456	Radil	Rap associating with DIL domain	-0.527	0.168	0.0177
ENSRNOG00000013825	Rap1gap	Rap1 GTPase-activating protein	-0.525	0.114	0.000193
ENSRNOG00000059961	Rapgef3	Rap guanine nucleotide exchange factor 3	-0.751	0.174	0.000529
ENSRNOG00000011208	Rapsn	receptor-associated protein of the synapse	-0.836	0.236	0.00627
ENSRNOG00000005387	Rbm3	RNA binding motif (RNP1, RRM) protein 3	-0.624	0.107	8.72e-07
ENSRNOG00000006718	Rbm33	RNA binding motif protein 33	-0.854	0.17	3.7e-05
ENSRNOG00000018153	Rbm5	RNA binding motif protein 5	-0.572	0.129	0.000341
ENSRNOG00000000866	Rbmx	RNA binding motif protein, X-linked	-0.749	0.129	9.4e-07
ENSRNOG00000032446	Recql4	RecQ like helicase 4	-0.991	0.279	0.00604
ENSRNOG00000011373	Reep4	receptor accessory protein 4	-0.502	0.175	0.0336
ENSRNOG00000054765	Renbp	renin binding protein	-0.621	0.165	0.00329
ENSRNOG00000008239	Repin1	replication initiator 1	-0.63	0.156	0.00139
ENSRNOG00000017916	Rexo1	RNA exonuclease 1 homolog	-0.562	0.138	0.00119
ENSRNOG00000006049	Rfx1	regulatory factor X1	-0.633	0.164	0.00236
ENSRNOG00000045846	Rfx2	regulatory factor X2	-1.094	0.305	0.00547
ENSRNOG00000021012	Rfx5	regulatory factor X5	-0.537	0.13	0.00103
ENSRNOG00000032042	RGD1560108	similar to RIKEN cDNA 2700081O15	-0.51	0.129	0.00181
ENSRNOG00000023824	RGD1561648	RGD1561648	-1.435	0.411	0.00725
ENSRNOG00000000474	Rgl2	ral guanine nucleotide dissociation stimulator-like 2	-0.569	0.153	0.00375
ENSRNOG00000013027	Rgl3	ral guanine nucleotide dissociation stimulator-like 3	-0.974	0.185	1.19e-05
ENSRNOG00000027024	Rgs16	regulator of G-protein signaling 16	-0.882	0.216	0.00117
ENSRNOG00000020594	Rhbdf1	rhomboid 5 homolog 1	-0.766	0.117	1.44e-08
ENSRNOG00000019921	Rhbdl1	rhomboid like 1	-1.042	0.241	0.000529
ENSRNOG00000007597	Rhpn1	rhophilin, Rho GTPase binding protein 1	-0.925	0.141	1.57e-08
ENSRNOG00000018840	Rnf40	ring finger protein 40	-0.508	0.126	0.00135
ENSRNOG00000017310	Rnpc3	RNA-binding region (RNP1, RRM) containing 3	-0.625	0.191	0.0134
ENSRNOG00000030016	Robo3	roundabout guidance receptor 3	-1.563	0.478	0.0134
ENSRNOG00000017309	Rsrp1	arginine and serine rich protein 1	-1.184	0.367	0.0149
ENSRNOG00000029386	RT1-N2	RT1 class Ib, locus N2	-1.494	0.336	0.000341
ENSRNOG00000027513	Rtel1	regulator of telomere elongation helicase 1	-1.772	0.146	1.74e-30
ENSRNOG00000020193	Runx2	runt-related transcription factor 2	-0.893	0.232	0.00249
ENSRNOG00000050543	Safb	scaffold attachment factor B	-0.519	0.122	0.000675
ENSRNOG00000010489	Samd4a	sterile alpha motif domain containing 4A	-0.554	0.162	0.00862
ENSRNOG00000023549	Samd5	sterile alpha motif domain containing 5	-0.591	0.185	0.0161
ENSRNOG00000003809	Sat1	spermidine/spermine N1-acetyl transferase 1	-0.671	0.108	1.12e-07
ENSRNOG00000013987	Sbno2	strawberry notch homolog 2	-0.613	0.137	0.00033
ENSRNOG00000000288	Scarf2	scavenger receptor class F, member 2	-0.739	0.142	1.51e-05
ENSRNOG00000032574	Scrib	scribbled planar cell polarity protein	-0.581	0.14	0.000965
ENSRNOG00000010214	Scrn2	secernin 2	-0.809	0.233	0.00757
ENSRNOG00000018876	Sdccag3	serologically defined colon cancer antigen 3	-0.773	0.144	7.38e-06
ENSRNOG00000002917	Sec14l5	SEC14-like lipid binding 5	-1.035	0.22	0.000127
ENSRNOG00000016254	Sema4c	semaphorin 4C	-0.697	0.139	3.44e-05
ENSRNOG00000021101	Sema6c	semaphorin 6C	-1.028	0.161	3.38e-08
ENSRNOG00000015499	Serinc4	serine incorporator 4	-1.914	0.413	0.000171
ENSRNOG00000018412	Sfi1	SFI1 centrin binding protein	-0.581	0.127	0.000203
ENSRNOG00000000931	Sfswap	splicing factor SWAP homolog	-0.776	0.156	4.27e-05
ENSRNOG00000049683	Sh3gl1	SH3 domain-containing GRB2-like 1	-0.572	0.118	7.67e-05
ENSRNOG00000050206	Shank2	SH3 and multiple ankyrin repeat domains 2	-0.636	0.177	0.00529
ENSRNOG00000052296	Shank3	SH3 and multiple ankyrin repeat domains 3	-0.621	0.179	0.00749
ENSRNOG00000037134	Shc4	SHC adaptor protein 4	-0.523	0.136	0.00259
ENSRNOG00000018350	Shtn1	shootin 1	-0.634	0.147	0.000527
ENSRNOG00000020726	Sipa1	signal-induced proliferation-associated 1	-0.777	0.138	1.85e-06
ENSRNOG00000015275	Ska1	spindle and kinetochore associated complex subunit 1	-1.263	0.377	0.0107
ENSRNOG00000057072	Slc12a3	solute carrier family 12 member 3	-1.001	0.315	0.0165
ENSRNOG00000019651	Slc12a4	solute carrier family 12 member 4	-0.666	0.127	1.29e-05
ENSRNOG00000018785	Slc16a13	solute carrier family 16, member 13	-0.61	0.196	0.0195
ENSRNOG00000018215	Slc22a6	solute carrier family 22 member 6	-0.667	0.215	0.0195
ENSRNOG00000005158	Slc24a5	solute carrier family 24 member 5	-3.899	0.913	0.000629
ENSRNOG00000036693	Slc25a10	solute carrier family 25 member 10	-0.731	0.159	0.0002
ENSRNOG00000020345	Slc25a42	solute carrier family 25, member 42	-0.582	0.132	0.000387
ENSRNOG00000029465	Slc26a10	solute carrier family 26, member 10	-1.114	0.302	0.00414
ENSRNOG00000020450	Slc26a6	solute carrier family 26 member 6	-0.86	0.22	0.00206
ENSRNOG00000015421	Slc27a3	solute carrier family 27 member 3	-0.617	0.152	0.00127
ENSRNOG00000028668	Slc28a2	solute carrier family 28 member 2	-0.866	0.307	0.0366
ENSRNOG00000002397	Slc30a10	solute carrier family 30, member 10	-0.549	0.112	5.57e-05
ENSRNOG00000022622	Slc38a6	solute carrier family 38, member 6	-0.709	0.22	0.0147
ENSRNOG00000007006	Slc3a1	solute carrier family 3 member 1	-1.627	0.55	0.0271
ENSRNOG00000020138	Slc4a3	solute carrier family 4 member 3	-0.816	0.169	7.6e-05
ENSRNOG00000020554	Slc50a1	solute carrier family 50 member 1	-0.577	0.171	0.0101
ENSRNOG00000006527	Slc6a1	solute carrier family 6 member 1	-0.522	0.128	0.00117
ENSRNOG00000012876	Slc6a13	solute carrier family 6 member 13	-0.595	0.112	9.94e-06
ENSRNOG00000009019	Slc6a6	solute carrier family 6 member 6	-0.519	0.17	0.0219
ENSRNOG00000001383	Slc8b1	solute carrier family 8 member B1	-0.752	0.131	1.1e-06
ENSRNOG00000015159	Slc9a3	solute carrier family 9 member A3	-1.057	0.202	1.42e-05
ENSRNOG00000021412	Slfn13	schlafen family member 13	-0.892	0.155	1.1e-06
ENSRNOG00000049642	Smim5	small integral membrane protein 5	-0.614	0.164	0.00336
ENSRNOG00000019451	Smtn	smoothelin	-0.699	0.147	9.94e-05
ENSRNOG00000023548	Sned1	sushi, nidogen and EGF-like domains 1	-0.749	0.147	2.59e-05
ENSRNOG00000036802	Snhg11	small nucleolar RNA host gene 11	-0.868	0.194	0.000322
ENSRNOG00000020763	Snrnp70	small nuclear ribonucleoprotein U1 subunit 70	-1.224	0.171	3.69e-10
ENSRNOG00000054391	Snurf	SNRPN upstream reading frame	-0.572	0.122	0.000132
ENSRNOG00000002946	Socs3	suppressor of cytokine signaling 3	-0.881	0.242	0.00473
ENSRNOG00000008829	Sorbs3	sorbin and SH3 domain containing 3	-0.673	0.134	3.44e-05
ENSRNOG00000028353	Sox13	SRY box 13	-0.596	0.13	0.000212
ENSRNOG00000027357	Sox17	SRY box 17	-0.6	0.182	0.0126
ENSRNOG00000022800	Sp140	SP140 nuclear body protein	-0.508	0.169	0.0242
ENSRNOG00000039076	Spaca6	sperm acrosome associated 6	-1.338	0.192	1.21e-09
ENSRNOG00000032539	Spag8	sperm associated antigen 8	-1.474	0.356	0.000999
ENSRNOG00000015093	Sparcl1	SPARC like 1	-0.802	0.09	4.85e-16
ENSRNOG00000009058	Spata21	spermatogenesis associated 21	-1.284	0.453	0.0357
ENSRNOG00000010626	Sphk1	sphingosine kinase 1	-1.013	0.124	2.68e-13
ENSRNOG00000057881	Sppl2b	signal peptide peptidase-like 2B	-0.689	0.118	6.86e-07
ENSRNOG00000051915	Spred3	sprouty-related, EVH1 domain containing 3	-0.641	0.205	0.0185
ENSRNOG00000027042	Srd5a2	steroid 5 alpha-reductase 2	-3.026	0.191	1.79e-52
ENSRNOG00000032735	Srek1	splicing regulatory glutamic acid and lysine rich protein 1	-0.696	0.156	0.000338
ENSRNOG00000054548	Srpk3	SRSF protein kinase 3	-1.033	0.382	0.0475
ENSRNOG00000018194	Srrm1	serine and arginine repetitive matrix 1	-0.658	0.13	2.87e-05
ENSRNOG00000058561	Srrm2	serine/arginine repetitive matrix 2	-0.948	0.166	1.36e-06
ENSRNOG00000029592	Srsf11	serine and arginine rich splicing factor 11	-0.58	0.135	0.000563
ENSRNOG00000000248	Srsf2	serine and arginine rich splicing factor 2	-0.717	0.118	2.05e-07
ENSRNOG00000005513	Srsf5	serine and arginine rich splicing factor 5	-0.77	0.158	7.07e-05
ENSRNOG00000006380	Srsf6	serine and arginine rich splicing factor 6	-0.538	0.117	0.000187
ENSRNOG00000001163	Srsf9	serine and arginine rich splicing factor 9	-0.524	0.17	0.0203
ENSRNOG00000016687	Ssc5d	scavenger receptor cysteine rich family member with 5 domains	-0.568	0.178	0.016
ENSRNOG00000018878	Ssh3	slingshot protein phosphatase 3	-0.785	0.181	0.000512
ENSRNOG00000016913	Stk36	serine/threonine kinase 36	-0.614	0.217	0.0358
ENSRNOG00000000519	Stk38	serine/threonine kinase 38	-0.52	0.139	0.00336
ENSRNOG00000016145	Strn4	striatin 4	-0.533	0.123	0.000509
ENSRNOG00000032487	Sts	steroid sulfatase	-0.501	0.177	0.0365
ENSRNOG00000059480	Supt20h	SPT20 homolog, SAGA complex component	-0.621	0.135	0.000196
ENSRNOG00000005287	Syne3	spectrin repeat containing, nuclear envelope family member 3	-0.587	0.18	0.0136
ENSRNOG00000000483	Syngap1	synaptic Ras GTPase activating protein 1	-0.727	0.164	0.000341
ENSRNOG00000015632	Taf1c	TATA-box binding protein associated factor, RNA polymerase 1 subunit C	-0.955	0.221	0.000529
ENSRNOG00000051258	Taf9	TATA-box binding protein associated factor 9	-1.158	0.348	0.0112
ENSRNOG00000005303	Tbc1d25	TBC1 domain family, member 25	-0.699	0.168	0.00092
ENSRNOG00000002979	Tbx19	T-box 19	-1.501	0.463	0.0142
ENSRNOG00000003517	Tbx2	T-box 2	-0.707	0.122	9.77e-07
ENSRNOG00000017220	Tcirg1	T-cell immune regulator 1, ATPase H+ transporting V0 subunit A3	-0.678	0.134	2.97e-05
ENSRNOG00000019961	Tcte1	t-complex-associated testis expressed 1	-2.026	0.453	0.000324
ENSRNOG00000020695	Tead2	TEA domain transcription factor 2	-0.797	0.242	0.0124
ENSRNOG00000028161	Tepsin	TEPSIN, adaptor related protein complex 4 accessory protein	-0.554	0.153	0.00496
ENSRNOG00000015522	Tfap2a	transcription factor AP-2 alpha	-0.749	0.23	0.0135
ENSRNOG00000009661	Tgds	TDP-glucose 4,6-dehydratase	-0.797	0.144	3.49e-06
ENSRNOG00000045829	Thbs1	thrombospondin 1	-0.615	0.18	0.00894
ENSRNOG00000059903	Thbs3	thrombospondin 3	-0.847	0.19	0.00033
ENSRNOG00000015332	Thoc1	THO complex 1	-0.715	0.171	0.000859
ENSRNOG00000008291	Thumpd2	THUMP domain containing 2	-0.702	0.194	0.00499
ENSRNOG00000016813	Tia1	TIA1 cytotoxic granule-associated RNA binding protein	-1.05	0.152	1.66e-09
ENSRNOG00000020271	Tial1	Tia1 cytotoxic granule-associated RNA binding protein-like 1	-0.527	0.176	0.0252
ENSRNOG00000031916	Timeless	timeless circadian clock	-0.702	0.239	0.0286
ENSRNOG00000018980	Tjap1	tight junction associated protein 1	-0.937	0.179	1.3e-05
ENSRNOG00000005874	Tle2	transducin-like enhancer of split 2	-1.169	0.228	2.33e-05
ENSRNOG00000022067	Tlr5	toll-like receptor 5	-1.407	0.515	0.0446
ENSRNOG00000061100	Tmem150a	transmembrane protein 150A	-0.564	0.147	0.00258
ENSRNOG00000026112	Tmem202	transmembrane protein 202	-0.771	0.265	0.0304
ENSRNOG00000023746	Tmem39b	transmembrane protein 39b	-0.549	0.178	0.0207
ENSRNOG00000016187	Tmem67	transmembrane protein 67	-0.516	0.152	0.00965
ENSRNOG00000008058	Tmprss5	transmembrane protease, serine 5	-0.628	0.118	9.89e-06
ENSRNOG00000021814	Tnfrsf25	TNF receptor superfamily member 25	-1.491	0.26	1.21e-06
ENSRNOG00000013805	Tnip2	TNFAIP3 interacting protein 2	-0.888	0.192	0.000178
ENSRNOG00000020276	Tnni2	troponin I2, fast skeletal type	-2.753	0.76	0.00495
ENSRNOG00000028225	Tnni3k	TNNI3 interacting kinase	-1.699	0.262	2.23e-08
ENSRNOG00000053047	Top2a	topoisomerase (DNA) II alpha	-0.827	0.174	9.98e-05
ENSRNOG00000013387	Tpcn2	two pore segment channel 2	-1.348	0.173	4.04e-12
ENSRNOG00000008165	Tpx2	TPX2, microtubule nucleation factor	-0.646	0.193	0.0109
ENSRNOG00000001351	Trafd1	TRAF type zinc finger domain containing 1	-0.776	0.146	1.02e-05
ENSRNOG00000026132	Trdmt1	tRNA aspartic acid methyltransferase 1	-0.505	0.173	0.0296
ENSRNOG00000042686	Trim34	tripartite motif-containing 34	-0.994	0.206	8.19e-05
ENSRNOG00000008215	Trim47	tripartite motif-containing 47	-0.549	0.202	0.0462
ENSRNOG00000017191	Trim5	tripartite motif-containing 5	-0.503	0.129	0.00209
ENSRNOG00000048580	Trip6	thyroid hormone receptor interactor 6	-0.519	0.144	0.00524
ENSRNOG00000015140	Trmt13	tRNA methyltransferase 13 homolog	-0.594	0.183	0.014
ENSRNOG00000060703	Troap	trophinin associated protein	-1.802	0.389	0.000174
ENSRNOG00000001216	Trpm2	transient receptor potential cation channel, subfamily M, member 2	-0.734	0.129	1.36e-06
ENSRNOG00000019606	Trpv3	transient receptor potential cation channel, subfamily V, member 3	-0.975	0.207	0.000125
ENSRNOG00000011375	Tsc2	tuberous sclerosis 2	-0.502	0.108	0.000164
ENSRNOG00000020443	Tsks	testis-specific serine kinase substrate	-1.75	0.522	0.0106
ENSRNOG00000008595	Ttc12	tetratricopeptide repeat domain 12	-0.709	0.216	0.0126
ENSRNOG00000011261	Ttc14	tetratricopeptide repeat domain 14	-0.921	0.147	6.8e-08
ENSRNOG00000005868	Ttc21b	tetratricopeptide repeat domain 21B	-0.637	0.144	0.000349
ENSRNOG00000008596	Ttll9	tubulin tyrosine ligase like 9	-0.788	0.272	0.031
ENSRNOG00000000598	Tube1	tubulin, epsilon 1	-0.799	0.233	0.00845
ENSRNOG00000029195	Uba7	ubiquitin-like modifier activating enzyme 7	-1.185	0.251	0.000124
ENSRNOG00000009729	Ubp1	upstream binding protein 1 (LBP-1a)	-0.62	0.125	4.86e-05
ENSRNOG00000038459	Ulk3	unc-51 like kinase 3	-0.747	0.231	0.0145
ENSRNOG00000008237	Unc13b	unc-13 homolog B	-0.577	0.188	0.021
ENSRNOG00000023485	Ushbp1	USH1 protein network component harmonin binding protein 1	-0.726	0.24	0.0237
ENSRNOG00000018395	Usp40	ubiquitin specific peptidase 40	-0.596	0.155	0.00257
ENSRNOG00000005122	Uvssa	UV-stimulated scaffold protein A	-0.81	0.254	0.0161
ENSRNOG00000019598	Vegfa	vascular endothelial growth factor A	-0.727	0.128	1.67e-06
ENSRNOG00000010268	Vom2r44	vomeronasal 2 receptor 44	-0.874	0.284	0.0207
ENSRNOG00000051179	Vps25	vacuolar protein sorting 25	-1.032	0.253	0.0012
ENSRNOG00000000470	Vps52	VPS52 GARP complex subunit	-0.815	0.128	4.53e-08
ENSRNOG00000028904	Vps9d1	VPS9 domain containing 1	-0.556	0.132	0.000758
ENSRNOG00000001707	Vwa5b2	von Willebrand factor A domain containing 5B2	-0.565	0.136	0.000959
ENSRNOG00000025735	Wdr86	WD repeat domain 86	-1.127	0.358	0.0178
ENSRNOG00000012929	Wsb1	WD repeat and SOCS box-containing 1	-1.17	0.15	4.04e-12
ENSRNOG00000016617	Wwtr1	WW domain containing transcription regulator 1	-0.604	0.143	0.000782
ENSRNOG00000019915	Xrcc1	X-ray repair cross complementing 1	-0.554	0.124	0.00034
ENSRNOG00000017117	Ybx2	Y box binding protein 2	-1.187	0.383	0.0198
ENSRNOG00000022039	Zbtb40	zinc finger and BTB domain containing 40	-0.514	0.19	0.0473
ENSRNOG00000009595	Zbtb48	zinc finger and BTB domain containing 48	-0.538	0.195	0.0419
ENSRNOG00000005633	Zbtb49	zinc finger and BTB domain containing 49	-0.704	0.224	0.0181
ENSRNOG00000002420	Zc3h7a	zinc finger CCCH type containing 7 A	-0.663	0.132	3.53e-05
ENSRNOG00000002882	Zcchc2	zinc finger CCHC-type containing 2	-0.636	0.146	0.000454
ENSRNOG00000013078	Zcchc7	zinc finger CCHC-type containing 7	-0.558	0.161	0.00767
ENSRNOG00000001243	Zcchc8	zinc finger CCHC-type containing 8	-0.578	0.147	0.00187
ENSRNOG00000022414	Zfp142	zinc finger protein 142	-0.719	0.137	1.19e-05
ENSRNOG00000053635	Zfp192	zinc finger protein 192	-0.526	0.147	0.00577
ENSRNOG00000011544	Zfp219	zinc finger protein 219	-0.783	0.114	2.62e-09
ENSRNOG00000007678	Zfp263	zinc finger protein 263	-0.66	0.163	0.00135
ENSRNOG00000013460	Zfp319	zinc finger protein 319	-0.623	0.161	0.00234
ENSRNOG00000043364	Zfp362	zinc finger protein 362	-0.541	0.175	0.02
ENSRNOG00000017066	Zfp384	zinc finger protein 384	-0.64	0.158	0.00131
ENSRNOG00000048101	Zfp397	zinc finger protein 397	-0.714	0.177	0.00135
ENSRNOG00000015558	Zfp512b	zinc finger protein 512B	-0.587	0.156	0.00333
ENSRNOG00000005298	Zfp513	zinc finger protein 513	-0.764	0.153	3.88e-05
ENSRNOG00000022730	Zfp57	zinc finger protein 57	-0.633	0.185	0.00885
ENSRNOG00000016608	Zfp579	zinc finger protein 579	-0.722	0.17	0.000687
ENSRNOG00000014065	Zfp653	zinc finger protein 653	-0.667	0.183	0.00464
ENSRNOG00000002682	Zfp692	zinc finger protein 692	-1.287	0.204	5.68e-08
ENSRNOG00000014235	Zgpat	zinc finger CCCH-type and G-patch domain containing	-0.841	0.167	3.3e-05
ENSRNOG00000014644	Zic1	Zic family member 1	-0.683	0.166	0.00103
ENSRNOG00000014871	Zic4	Zic family member 4	-0.837	0.279	0.025
ENSRNOG00000003707	Zmym3	zinc finger MYM-type containing 3	-0.635	0.159	0.00156
ENSRNOG00000013865	Zmym6	zinc finger MYM-type containing 6	-0.548	0.152	0.00501
ENSRNOG00000021602	Zmynd10	zinc finger, MYND-type containing 10	-1.181	0.293	0.00142
