# Supplementary material for: Sex differences in gene regulation in the dorsal root ganglion after nerve injury
Source: BMC Genomics. 2019 Feb 19;20:147. doi: 10.1186/s12864-019-5512-9 (PMC6381758; doi:10.1186/s12864-019-5512-9)
Supplement: Supplementary file 2 — List of genes with increased expression in female versus male rats in the naive DRG. (XLSX 43 kb) [file 12864_2019_5512_MOESM2_ESM.xlsx]

## Sheet: Additional file 2
Additional file 2: Genes with increased expression in female rat lumbar DRG versus male DRG in naïve rats
Ensembl ID	Symbol	Full Gene Name	log2 Fold Change	Standard Error	FDR
ENSRNOG00000005260	Acp1	acid phosphatase 1, soluble	0.772804	0.1656	0.000151005
ENSRNOG00000029401	Actg2	actin, gamma 2, smooth muscle, enteric	2.26344	0.475536	0.000102864
ENSRNOG00000001821	Adipoq	adiponectin, C1Q and collagen domain containing	2.15566	0.772614	0.039278
ENSRNOG00000002331	Aldh3a1	aldehyde dehydrogenase 3 family, member A1	1.26541	0.458738	0.0422561
ENSRNOG00000011528	Alg14	ALG14, UDP-N-acetylglucosaminyltransferase subunit	0.569121	0.122836	0.000171253
ENSRNOG00000036917	Amn1	antagonist of mitotic exit network 1 homolog	0.525734	0.150472	0.00715491
ENSRNOG00000016696	Angpt2	angiopoietin 2	0.644819	0.15975	0.00138171
ENSRNOG00000060949	Anxa8	annexin A8	1.13403	0.17097	9.31e-09
ENSRNOG00000004282	Arl4a	ADP-ribosylation factor like GTPase 4A	0.574649	0.140324	0.0011557
ENSRNOG00000014317	Arpc5l	actin related protein 2/3 complex, subunit 5-like	0.590311	0.198947	0.0266258
ENSRNOG00000001596	Atp5g3	ATP synthase, H+ transporting, mitochondrial Fo complex, subunit C3 (subunit 9)	0.534018	0.121574	0.000409846
ENSRNOG00000000064	Atp5i	ATP synthase, H+ transporting, mitochondrial Fo complex, subunit E	0.610897	0.177091	0.00816707
ENSRNOG00000001991	Atp5o	ATP synthase, H+ transporting, mitochondrial F1 complex, O subunit	0.500868	0.153582	0.013542
ENSRNOG00000040201	Atp6ap1l	ATPase H+ transporting accessory protein 1 like	0.687113	0.253841	0.0472515
ENSRNOG00000033844	Bex1	brain expressed, X-linked 1	0.580117	0.145135	0.00158094
ENSRNOG00000010602	Birc2	baculoviral IAP repeat-containing 2	0.791744	0.130821	2.36e-07
ENSRNOG00000017577	Bphl	biphenyl hydrolase like	0.819676	0.261093	0.0180509
ENSRNOG00000016912	Btf3	basic transcription factor 3	0.692613	0.131967	1.28e-05
ENSRNOG00000002963	C1ql1	complement C1q like 1	2.84877	0.628344	0.000248398
ENSRNOG00000016977	Calb2	calbindin 2	0.6555	0.148892	0.00039765
ENSRNOG00000030629	Camkmt	calmodulin-lysine N-methyltransferase	0.522752	0.175866	0.026409
ENSRNOG00000020946	Ccdc12	coiled-coil domain containing 12	0.678901	0.162292	0.000859027
ENSRNOG00000009322	Ccdc126	coiled-coil domain containing 126	0.623501	0.186612	0.0109115
ENSRNOG00000010472	Ccdc32	coiled-coil domain containing 32	0.524798	0.120203	0.000449221
ENSRNOG00000034290	Ccl21	C-C motif chemokine ligand 21	0.837586	0.256774	0.0135419
ENSRNOG00000010253	Cd163	CD163 molecule	1.06303	0.307127	0.00791632
ENSRNOG00000006623	Cd302	CD302 molecule	0.623096	0.161832	0.00251226
ENSRNOG00000040108	Cd36	CD36 molecule	0.656712	0.232767	0.0365659
ENSRNOG00000036674	Cd7	Cd7 molecule	0.745844	0.24648	0.0233471
ENSRNOG00000018735	Cd74	CD74 molecule	0.628056	0.121119	1.66e-05
ENSRNOG00000018092	Cd83	CD83 molecule	0.540035	0.179809	0.0246075
ENSRNOG00000032490	Cdh7	cadherin 7	0.528052	0.178351	0.0270044
ENSRNOG00000000158	Cdo1	cysteine dioxygenase type 1	0.549464	0.125895	0.000450934
ENSRNOG00000053400	Cfi	complement factor I	0.548719	0.17417	0.0176502
ENSRNOG00000022466	Chchd4	coiled-coil-helix-coiled-coil-helix domain containing 4	0.530892	0.18892	0.0375202
ENSRNOG00000013610	Chrna5	cholinergic receptor nicotinic alpha 5 subunit	0.554243	0.171498	0.0144962
ENSRNOG00000003777	Chrne	cholinergic receptor nicotinic epsilon subunit	0.738132	0.170614	0.000515022
ENSRNOG00000013771	Clca5	chloride channel calcium activated 5	1.1414	0.268732	0.00068212
ENSRNOG00000030889	Cldn22	claudin 22	1.32454	0.410548	0.0147487
ENSRNOG00000022697	Clec14a	C-type lectin domain family 14, member A	0.577819	0.19353	0.0255659
ENSRNOG00000057335	Clec1b	C-type lectin domain family 1, member B	2.42632	0.836162	0.0307895
ENSRNOG00000042477	Clrn1	clarin 1	0.559644	0.146109	0.00263118
ENSRNOG00000014075	Clybl	citrate lyase beta like	0.688609	0.178035	0.00237803
ENSRNOG00000009811	Cnih1	cornichon family AMPA receptor auxiliary protein 1	0.505548	0.113119	0.000323052
ENSRNOG00000009281	Commd1	copper metabolism domain containing 1	0.573956	0.159661	0.00533762
ENSRNOG00000009974	Coq3	coenzyme Q3 methyltransferase	0.516445	0.184021	0.0378117
ENSRNOG00000024309	Cox6b1	cytochrome c oxidase subunit 6B1	0.500037	0.172538	0.0310154
ENSRNOG00000003291	Creg1	cellular repressor of E1A-stimulated genes 1	0.5643	0.14237	0.00176914
ENSRNOG00000012703	Crh	corticotropin releasing hormone	3.87479	1.11459	0.00758032
ENSRNOG00000009878	Crtap	cartilage associated protein	0.585339	0.189032	0.0198982
ENSRNOG00000004946	Cst12	cystatin 12	1.043	0.290789	0.00547484
ENSRNOG00000010452	Cycs	cytochrome c, somatic	0.739143	0.183534	0.00141831
ENSRNOG00000028108	Cytl1	cytokine like 1	0.748637	0.188921	0.00176914
ENSRNOG00000004006	Dnajb9	DnaJ heat shock protein family (Hsp40) member B9	0.521065	0.135647	0.002575
ENSRNOG00000051960	Dnajc12	DnaJ heat shock protein family (Hsp40) member C12	0.549025	0.161244	0.00921422
ENSRNOG00000002947	Dpt	dermatopontin	1.57497	0.305034	1.84e-05
ENSRNOG00000005924	Dstnl1	destrin-like 1	0.541009	0.159527	0.00948333
ENSRNOG00000016390	Eef1e1	eukaryotic translation elongation factor 1 epsilon 1	0.539159	0.172748	0.0188919
ENSRNOG00000060793	Eif2s3	eukaryotic translation initiation factor 2 subunit gamma	0.966794	0.106895	1.87e-16
ENSRNOG00000027690	Eif3el1	eukaryotic translation initiation factor 3, subunit E-like 1	0.730598	0.164214	0.000340276
ENSRNOG00000009054	Elmod1	ELMO domain containing 1	0.721427	0.141757	2.62e-05
ENSRNOG00000010797	Esm1	endothelial cell-specific molecule 1	0.712587	0.218991	0.0137732
ENSRNOG00000019358	Esr1	estrogen receptor 1	0.568609	0.212154	0.0496796
ENSRNOG00000010805	Fabp4	fatty acid binding protein 4	3.86576	1.36137	0.0353256
ENSRNOG00000011140	Fam213a	family with sequence similarity 213, member A	0.546025	0.109028	3.7e-05
ENSRNOG00000011585	Fat3	FAT atypical cadherin 3	0.640484	0.156242	0.00113784
ENSRNOG00000020982	Fau	FAU, ubiquitin like and ribosomal protein S30 fusion	0.590727	0.174153	0.00948333
ENSRNOG00000009342	Fcnb	ficolin B	2.2273	0.699762	0.0163516
ENSRNOG00000003136	Fcrla	Fc receptor-like A	1.98686	0.665872	0.0256767
ENSRNOG00000004629	Fkbp3	FK506 binding protein 3	0.507717	0.176671	0.0326012
ENSRNOG00000000432	Fkbpl	FK506 binding protein-like	0.583275	0.160282	0.00472877
ENSRNOG00000003620	Fmo3	flavin containing monooxygenase 3	0.953391	0.316217	0.0239446
ENSRNOG00000007765	Frzb	frizzled-related protein	0.689802	0.242944	0.0353256
ENSRNOG00000016469	Fxyd2	FXYD domain-containing ion transport regulator 2	0.500855	0.144253	0.00767556
ENSRNOG00000003512	Gabra1	gamma-aminobutyric acid type A receptor alpha1 subunit	0.540231	0.116826	0.000176898
ENSRNOG00000010803	Gabra5	gamma-aminobutyric acid type A receptor alpha 5 subunit	0.50339	0.177704	0.0357917
ENSRNOG00000027332	Gemin6	gem (nuclear organelle) associated protein 6	0.589494	0.200059	0.0279017
ENSRNOG00000042427	Gskip	GSK3B interacting protein	0.502755	0.154131	0.0135419
ENSRNOG00000018991	Gsn	gelsolin	0.64726	0.116836	3.21e-06
ENSRNOG00000013484	Gsta1	glutathione S-transferase alpha 1	0.756432	0.181911	0.00092318
ENSRNOG00000032002	Hapln1	hyaluronan and proteoglycan link protein 1	0.506389	0.143885	0.00662531
ENSRNOG00000011621	Hnrnpc	heterogeneous nuclear ribonucleoprotein C	0.668198	0.181307	0.00414144
ENSRNOG00000024689	Hopx	HOP homeobox	0.558802	0.176879	0.0173337
ENSRNOG00000005861	Hsd11b1	hydroxysteroid 11-beta dehydrogenase 1	0.725505	0.264098	0.0433745
ENSRNOG00000012417	Iapp	islet amyloid polypeptide	0.581827	0.194764	0.0254808
ENSRNOG00000010977	Igfbp6	insulin-like growth factor binding protein 6	0.553635	0.174542	0.0167633
ENSRNOG00000015843	Itfg1	integrin alpha FG-GAP repeat containing 1	0.506714	0.0934755	5.77e-06
ENSRNOG00000007528	Kcnh7	potassium voltage-gated channel subfamily H member 7	0.561211	0.125881	0.000331894
ENSRNOG00000032350	Kcnip4	potassium voltage-gated channel interacting protein 4	0.558275	0.115342	7.6e-05
ENSRNOG00000043426	Kyat3	kynurenine aminotransferase 3	0.742887	0.179894	0.00102196
ENSRNOG00000020602	LOC100911483	NADH dehydrogenase [ubiquinone] 1 alpha subcomplex subunit 13-like	0.551105	0.172133	0.0156824
ENSRNOG00000027049	LOC689271	similar to ATP synthase, H+ transporting, mitochondrial Fo complex, subunit f, isoform 2	0.566288	0.188074	0.0241868
ENSRNOG00000042126	Lsm5	LSM5 homolog, U6 small nuclear RNA and mRNA degradation associated	0.52681	0.196199	0.0491502
ENSRNOG00000023130	Lyplal1	lysophospholipase-like 1	0.671798	0.153816	0.00044728
ENSRNOG00000010642	Lysmd2	LysM domain containing 2	0.578799	0.147151	0.00191231
ENSRNOG00000010539	Mcat	malonyl-CoA-acyl carrier protein transacylase	0.556296	0.180807	0.0208213
ENSRNOG00000016327	Mcee	methylmalonyl CoA epimerase	0.592223	0.179697	0.0123742
ENSRNOG00000005695	Mgp	matrix Gla protein	0.662065	0.103399	3.35e-08
ENSRNOG00000007227	Mien1	migration and invasion enhancer 1	0.790586	0.200543	0.00186724
ENSRNOG00000042696	Minos1	mitochondrial inner membrane organizing system 1	0.505473	0.16479	0.0212012
ENSRNOG00000014980	Mob4	MOB family member 4, phocein	0.518101	0.180834	0.0332667
ENSRNOG00000012162	Mpdu1	mannose-P-dolichol utilization defect 1	0.517353	0.137685	0.00333133
ENSRNOG00000033021	Mrgprb4	MAS-related GPR, member B4	0.576202	0.11985	8.56e-05
ENSRNOG00000014227	Mrgprx3	MAS related GPR family member X3	0.545973	0.131258	0.000920193
ENSRNOG00000010523	Naa20	N(alpha)-acetyltransferase 20, NatB catalytic subunit	0.568867	0.184996	0.0208699
ENSRNOG00000019854	Napsa	napsin A aspartic peptidase	0.951266	0.336204	0.0359524
ENSRNOG00000009577	Ndst4	N-deacetylase and N-sulfotransferase 4	0.509522	0.118106	0.000533657
ENSRNOG00000016470	Ndufa10l1	NADH dehydrogenase (ubiquinone) 1 alpha subcomplex 10-like 1	0.512918	0.111726	0.000199561
ENSRNOG00000005512	Ndufa4	NADH:ubiquinone oxidoreductase subunit A4	0.527739	0.185373	0.0347588
ENSRNOG00000004784	Ndufaf5	NADH:ubiquinone oxidoreductase complex assembly factor 5	0.564124	0.193324	0.0295976
ENSRNOG00000011949	Ndufb5	NADH:ubiquinone oxidoreductase subunit B5	0.518942	0.184661	0.0375202
ENSRNOG00000009364	Ndufb9	NADH:ubiquinone oxidoreductase subunit B9	0.561757	0.1546	0.00479464
ENSRNOG00000012383	Ndufc2	NADH:ubiquinone oxidoreductase subunit C2	0.517497	0.18529	0.0390589
ENSRNOG00000025701	Nifk	nucleolar protein interacting with the FHA domain of MKI67	0.5205	0.128729	0.00135004
ENSRNOG00000020391	Nip7	NIP7, nucleolar pre-rRNA processing protein	0.516099	0.160174	0.0149043
ENSRNOG00000011011	Nmb	neuromedin B	0.563945	0.171408	0.0125483
ENSRNOG00000005930	Nnmt	nicotinamide N-methyltransferase	0.907523	0.185679	6.16e-05
ENSRNOG00000004616	Npm1	nucleophosmin 1	0.513421	0.137743	0.00365137
ENSRNOG00000000641	Nrbf2	nuclear receptor binding factor 2	0.747588	0.198168	0.00319846
ENSRNOG00000023322	Ostc	oligosaccharyltransferase complex non-catalytic subunit	0.538287	0.186779	0.0320518
ENSRNOG00000019934	Paip2	poly(A) binding protein interacting protein 2	0.610231	0.152691	0.00158094
ENSRNOG00000011068	Papss2	3'-phosphoadenosine 5'-phosphosulfate synthase 2	0.516368	0.178955	0.0318484
ENSRNOG00000002662	Pbdc1	polysaccharide biosynthesis domain containing 1	0.619725	0.139224	0.000339393
ENSRNOG00000001628	Pcp4	Purkinje cell protein 4	0.519916	0.156212	0.0112561
ENSRNOG00000012786	Pgrmc1	progesterone receptor membrane component 1	0.533566	0.125768	0.000693491
ENSRNOG00000000274	Phyhipl	phytanoyl-CoA 2-hydroxylase interacting protein-like	0.588552	0.107228	4.08e-06
ENSRNOG00000011329	Pkm	pyruvate kinase, muscle	0.508995	0.130471	0.002151
ENSRNOG00000016945	Pla2g2a	phospholipase A2 group IIA	2.1275	0.569314	0.00355459
ENSRNOG00000017843	Polr3k	RNA polymerase III subunit K	0.560347	0.117157	9.51e-05
ENSRNOG00000011500	Pou2af1	POU class 2 associating factor 1	2.14675	0.61238	0.00692695
ENSRNOG00000027864	Ppia	peptidylprolyl isomerase A (cyclophilin A)	1.0874	0.182124	3.7e-07
ENSRNOG00000005389	Ppp2ca	protein phosphatase 2, catalytic subunit, alpha isozyme	0.779093	0.158681	5.59e-05
ENSRNOG00000005126	Pqlc3	PQ loop repeat containing 3	0.537469	0.106481	3.11e-05
ENSRNOG00000017194	Prdx1	peroxiredoxin 1	0.518292	0.161522	0.0154305
ENSRNOG00000010958	Prdx3	peroxiredoxin 3	0.525386	0.126117	0.000903783
ENSRNOG00000008394	Prg2	proteoglycan 2	1.42542	0.379721	0.00336094
ENSRNOG00000026109	Prmt1	protein arginine methyltransferase 1	0.697822	0.163518	0.00063332
ENSRNOG00000019868	Psma5	proteasome subunit alpha 5	0.50328	0.170382	0.0273963
ENSRNOG00000020979	Psmb4	proteasome subunit beta 4	0.536315	0.147639	0.00480662
ENSRNOG00000060486	Ptges3l1	prostaglandin E synthase 3-like 1	0.777363	0.211892	0.00433372
ENSRNOG00000009250	Pts	6-pyruvoyl-tetrahydropterin synthase	0.508123	0.188354	0.0479712
ENSRNOG00000006471	Pvalb	parvalbumin	0.562569	0.134594	0.0008631
ENSRNOG00000021492	Rbbp4	RB binding protein 4, chromatin remodeling factor	0.571154	0.144748	0.00185017
ENSRNOG00000015518	Rbp4	retinol binding protein 4	0.549547	0.165531	0.0115239
ENSRNOG00000000551	RGD1305587	similar to RIKEN cDNA 2010107G23	0.534735	0.178858	0.0253814
ENSRNOG00000015523	RGD1308147	similar to expressed sequence AW209491	0.504335	0.150291	0.0105035
ENSRNOG00000037567	RGD1309730	similar to RIKEN cDNA B230118H07	0.619071	0.150122	0.00103436
ENSRNOG00000036971	RGD1566320	RGD1566320	0.618945	0.201934	0.0213112
ENSRNOG00000042592	Rgs10	regulator of G-protein signaling 10	0.60899	0.176756	0.00824825
ENSRNOG00000017568	Rit2	Ras-like without CAAX 2	0.557278	0.148243	0.00332752
ENSRNOG00000030712	RT1-A2	RT1 class Ia, locus A2	0.842575	0.158099	9.15e-06
ENSRNOG00000032844	RT1-Da	RT1 class II, locus Da	0.714923	0.116143	1.31e-07
ENSRNOG00000033215	RT1-Db1	RT1 class II, locus Db1	0.750549	0.115733	2.11e-08
ENSRNOG00000030431	RT1-Db2	RT1 class II, locus Db2	1.38978	0.474629	0.0289793
ENSRNOG00000004222	S100g	S100 calcium binding protein G	1.36537	0.439646	0.0195291
ENSRNOG00000030520	Sarnp	SAP domain containing ribonucleoprotein	0.508187	0.165369	0.0209398
ENSRNOG00000007542	Scg5	secretogranin V	0.630336	0.167322	0.00325506
ENSRNOG00000003853	Scoc	short coiled-coil protein	0.506897	0.137315	0.00405905
ENSRNOG00000001859	Sdf2l1	stromal cell-derived factor 2-like 1	0.595968	0.164113	0.00482129
ENSRNOG00000022980	Sdhd	succinate dehydrogenase complex subunit D	0.538737	0.137093	0.00193324
ENSRNOG00000017036	Sec11c	SEC11 homolog C, signal peptidase complex subunit	0.607955	0.17925	0.00948333
ENSRNOG00000005203	Sec61g	Sec61 translocon gamma subunit	0.546864	0.150961	0.00494732
ENSRNOG00000014624	Selenok	selenoprotein K	0.522101	0.168099	0.0195291
ENSRNOG00000010420	Sem1	SEM1, 26S proteasome complex subunit	0.687431	0.193945	0.0061951
ENSRNOG00000006545	Sept7	septin 7	0.558726	0.0933506	3.47e-07
ENSRNOG00000016581	Serpinb1a	serpin family B member 1A	0.77886	0.101228	8.47e-12
ENSRNOG00000033772	Serpinb9	serpin family B member 9	0.626418	0.0974264	2.87e-08
ENSRNOG00000005828	Skp1	S-phase kinase-associated protein 1	0.534875	0.141914	0.00323667
ENSRNOG00000015370	Slc35g2	solute carrier family 35, member G2	0.542136	0.148698	0.00463866
ENSRNOG00000014352	Smim12	small integral membrane protein 12	0.552489	0.177995	0.0195712
ENSRNOG00000007495	Smpx	small muscle protein, X-linked	0.686936	0.247926	0.041098
ENSRNOG00000007688	Sms	spermine synthase	0.687213	0.190186	0.00503268
ENSRNOG00000013714	Snrpd1	small nuclear ribonucleoprotein D1	0.564548	0.132326	0.000633395
ENSRNOG00000019660	Spib	Spi-B transcription factor	2.08625	0.649946	0.015417
ENSRNOG00000011119	Spin1	spindlin 1	0.592207	0.220644	0.0492814
ENSRNOG00000015095	Spryd7	SPRY domain containing 7	0.518312	0.170386	0.0224897
ENSRNOG00000004443	Sptlc3	serine palmitoyltransferase, long chain base subunit 3	0.700244	0.134664	1.58e-05
ENSRNOG00000007512	Srp14	signal recognition particle 14	0.514115	0.185529	0.0410788
ENSRNOG00000020204	Srp19	signal recognition particle 19	0.567989	0.153684	0.0040027
ENSRNOG00000001837	Sst	somatostatin	0.646793	0.161204	0.00150215
ENSRNOG00000053334	Stmn4	stathmin 4	0.506173	0.163104	0.0195785
ENSRNOG00000019342	Sult1a1	sulfotransferase family 1A member 1	0.60432	0.116267	1.59e-05
ENSRNOG00000016133	Sumo1	small ubiquitin-like modifier 1	0.502779	0.174405	0.032006
ENSRNOG00000031536	Syndig1	synapse differentiation inducing 1	0.766016	0.187194	0.00116571
ENSRNOG00000008203	Synpr	synaptoporin	0.63478	0.184683	0.00843145
ENSRNOG00000009888	Timm8b	translocase of inner mitochondrial membrane 8 homolog B	0.537701	0.19411	0.0411275
ENSRNOG00000047225	Tma7	translation machinery associated 7 homolog	1.00558	0.243901	0.00103437
ENSRNOG00000009896	Tmem199	transmembrane protein 199	0.517445	0.155628	0.0113688
ENSRNOG00000015201	Tmem266	transmembrane protein 266	0.911439	0.337371	0.0476384
ENSRNOG00000001506	Tmem35	transmembrane protein 35	0.549692	0.11	3.82e-05
ENSRNOG00000037661	Tmsbl1	thymosin beta-like protein 1	0.77071	0.202162	0.00279293
ENSRNOG00000019980	Tomm20	translocase of outer mitochondrial membrane 20	0.504735	0.158037	0.0159612
ENSRNOG00000043114	Tomm7	translocase of outer mitochondrial membrane 7	0.693111	0.198269	0.00713073
ENSRNOG00000050645	Tprkb	Tp53rk binding protein	1.85976	0.689194	0.047928
ENSRNOG00000014581	Trappc2l	trafficking protein particle complex 2-like	0.517975	0.150166	0.00816707
ENSRNOG00000006324	Trpc6	transient receptor potential cation channel, subfamily C, member 6	0.784383	0.176692	0.000347299
ENSRNOG00000056135	Tsc22d3	TSC22 domain family, member 3	0.505149	0.121421	0.000920193
ENSRNOG00000002352	Tsen15	tRNA splicing endonuclease subunit 15	0.624349	0.128591	7.15e-05
ENSRNOG00000002556	Tsr2	TSR2, 20S rRNA accumulation, homolog (S. cerevisiae)	0.722882	0.265087	0.0452622
ENSRNOG00000030467	Ube2l6	ubiquitin-conjugating enzyme E2L 6	0.545705	0.15422	0.00630399
ENSRNOG00000024967	Uqcrb	ubiquinol-cytochrome c reductase binding protein	0.706338	0.135746	1.56e-05
ENSRNOG00000012550	Uqcrh	ubiquinol-cytochrome c reductase hinge protein	0.670299	0.175904	0.00280781
ENSRNOG00000020296	Usmg5	up-regulated during skeletal muscle growth 5 homolog (mouse)	1.04684	0.19782	1.08e-05
ENSRNOG00000014333	Vcam1	vascular cell adhesion molecule 1	0.520664	0.17167	0.0229617
ENSRNOG00000010480	Vstm5	V-set and transmembrane domain containing 5	0.6177	0.140028	0.00038664
ENSRNOG00000048782	Wnt7a	wingless-type MMTV integration site family, member 7A	0.662823	0.225301	0.028181
ENSRNOG00000051650	Ywhaq	tyrosine 3-monooxygenase/tryptophan 5-monooxygenase activation protein, theta	0.505608	0.110271	0.000203558
ENSRNOG00000029980	Zbtb16	zinc finger and BTB domain containing 16	1.24374	0.240841	1.84e-05
ENSRNOG00000004572	Zfp472	zinc finger protein 472	0.535353	0.192491	0.0401191
