# Supplementary material for: Sex differences in gene regulation in the dorsal root ganglion after nerve injury
Source: BMC Genomics. 2019 Feb 19;20:147. doi: 10.1186/s12864-019-5512-9 (PMC6381758; doi:10.1186/s12864-019-5512-9)
Supplement: Supplementary file 4 — Complete list of genes that are significantly differentially regulated between males and females. (XLSX 164 kb) [file 12864_2019_5512_MOESM4_ESM.xlsx]

## Sheet: Additional file 4
Ensembl ID	Symbol	Full gene name	log2 Fold Change	Standard error	FDR
ENSRNOG00000056493	Mybpc1	myosin binding protein C, slow type	-4.27442	0.451546	3.4335e-17
ENSRNOG00000029401	Actg2	actin, gamma 2, smooth muscle, enteric	-4.80763	0.528611	5.60255e-16
ENSRNOG00000008749	Col5a1	collagen type V alpha 1 chain	1.12325	0.135593	4.15102e-13
ENSRNOG00000020743	Cyp2s1	cytochrome P450, family 2, subfamily s, polypeptide 1	1.8694	0.226199	4.15102e-13
ENSRNOG00000031475	Col16a1	collagen type XVI alpha 1 chain	1.38245	0.168633	5.78535e-13
ENSRNOG00000020525	Col5a3	collagen type V alpha 3 chain	1.34524	0.173494	1.75823e-11
ENSRNOG00000053494	Mcpt1l1	mast cell protease 1-like 1	3.46316	0.452841	3.45997e-11
ENSRNOG00000013668	Capg	capping actin protein, gelsolin like	1.54865	0.20668	9.95284e-11
ENSRNOG00000026985	Phldb1	pleckstrin homology-like domain, family B, member 1	0.949392	0.127328	1.13307e-10
ENSRNOG00000004392	Aatk	apoptosis-associated tyrosine kinase	1.06113	0.142499	1.13307e-10
ENSRNOG00000014448	Arntl	aryl hydrocarbon receptor nuclear translocator-like	1.08101	0.146982	2.05796e-10
ENSRNOG00000018369	Prx	periaxin	1.17209	0.163068	6.49535e-10
ENSRNOG00000004411	Tspan8	tetraspanin 8	-0.864075	0.121862	1.19157e-09
ENSRNOG00000021087	Lgi4	leucine-rich repeat LGI family, member 4	0.952774	0.134515	1.19157e-09
ENSRNOG00000016254	Sema4c	semaphorin 4C	1.17301	0.166762	1.58227e-09
ENSRNOG00000060614	Pxdn	peroxidasin homolog (Drosophila)	0.953299	0.136098	1.83269e-09
ENSRNOG00000003538	Adamts4	ADAM metallopeptidase with thrombospondin type 1 motif, 4	1.37894	0.197727	2.14442e-09
ENSRNOG00000003736	Col5a2	collagen type V alpha 2 chain	0.802474	0.118154	7.2816e-09
ENSRNOG00000026704	Drp2	dystrophin related protein 2	1.03866	0.153174	7.4357e-09
ENSRNOG00000015093	Sparcl1	SPARC like 1	0.856071	0.126707	8.37462e-09
ENSRNOG00000001254	Col6a2	collagen type VI alpha 2 chain	0.914339	0.137203	1.43184e-08
ENSRNOG00000027513	Rtel1	regulator of telomere elongation helicase 1	1.10898	0.166368	1.43184e-08
ENSRNOG00000061731	Plxnb3	plexin B3	1.30595	0.196635	1.59739e-08
ENSRNOG00000047768	Lamb2	laminin subunit beta 2	0.914539	0.139177	2.46276e-08
ENSRNOG00000014107	Omg	oligodendrocyte-myelin glycoprotein	-1.04465	0.160689	3.77443e-08
ENSRNOG00000009761	Tmod1	tropomodulin 1	-0.800877	0.123619	4.05709e-08
ENSRNOG00000025768	Clk1	CDC-like kinase 1	1.12561	0.173742	4.05709e-08
ENSRNOG00000018681	Nes	nestin	1.46432	0.22658	4.34551e-08
ENSRNOG00000002352	Tsen15	tRNA splicing endonuclease subunit 15	-0.991474	0.154226	5.25013e-08
ENSRNOG00000059605	Ddn	dendrin	1.66636	0.259709	5.50742e-08
ENSRNOG00000007597	Rhpn1	rhophilin, Rho GTPase binding protein 1	1.11549	0.174637	6.43619e-08
ENSRNOG00000007528	Kcnh7	potassium voltage-gated channel subfamily H member 7	-0.964537	0.151181	6.54565e-08
ENSRNOG00000010626	Sphk1	sphingosine kinase 1	1.06364	0.167707	8.11669e-08
ENSRNOG00000011146	Gyg1	glycogenin 1	-0.708694	0.112344	9.81896e-08
ENSRNOG00000030266	Plekhg2	pleckstrin homology and RhoGEF domain containing G2	1.12866	0.180876	1.4794e-07
ENSRNOG00000000274	Phyhipl	phytanoyl-CoA 2-hydroxylase interacting protein-like	-0.99668	0.160178	1.60952e-07
ENSRNOG00000016071	P3h3	prolyl 3-hydroxylase 3	1.10554	0.178251	1.78047e-07
ENSRNOG00000007657	Col27a1	collagen type XXVII alpha 1 chain	1.37569	0.222315	1.89646e-07
ENSRNOG00000003105	Kif19	kinesin family member 19	0.885061	0.143725	2.23426e-07
ENSRNOG00000006930	Casq1	calsequestrin 1	-2.06577	0.335979	2.31331e-07
ENSRNOG00000032002	Hapln1	hyaluronan and proteoglycan link protein 1	-1.05273	0.172498	3.00655e-07
ENSRNOG00000013102	Entpd2	ectonucleoside triphosphate diphosphohydrolase 2	0.89497	0.146948	3.17244e-07
ENSRNOG00000017500	Mtss1l	MTSS1L, I-BAR domain containing	0.78747	0.129931	3.64436e-07
ENSRNOG00000028350	Arse	arylsulfatase E	1.41448	0.233257	3.64436e-07
ENSRNOG00000016731	Tpm2	tropomyosin 2, beta	-1.16477	0.192475	3.69111e-07
ENSRNOG00000049661	Inafm1	InaF-motif containing 1	1.37882	0.227849	3.69111e-07
ENSRNOG00000061768	Slc43a3	solute carrier family 43, member 3	0.881406	0.146019	3.97048e-07
ENSRNOG00000003357	Col3a1	collagen type III alpha 1 chain	0.67097	0.111301	3.97715e-07
ENSRNOG00000025053	Lrp1	LDL receptor related protein 1	0.715537	0.1187	3.97715e-07
ENSRNOG00000013089	Kif13b	kinesin family member 13B	1.13296	0.188013	3.97715e-07
ENSRNOG00000025691	Pla2g7	phospholipase A2 group VII	-0.836044	0.139547	4.7413e-07
ENSRNOG00000050792	Tnfaip6	TNF alpha induced protein 6	2.24776	0.375115	4.7413e-07
ENSRNOG00000011544	Zfp219	zinc finger protein 219	0.919068	0.153563	4.83088e-07
ENSRNOG00000053047	Top2a	topoisomerase (DNA) II alpha	1.31003	0.219369	5.13987e-07
ENSRNOG00000010643	Kank2	KN motif and ankyrin repeat domains 2	0.844518	0.141491	5.14372e-07
ENSRNOG00000028036	Adamts7	ADAM metallopeptidase with thrombospondin type 1 motif, 7	1.10413	0.185122	5.18786e-07
ENSRNOG00000016945	Pla2g2a	phospholipase A2 group IIA	-4.23934	0.713283	5.72801e-07
ENSRNOG00000051170	Ddx17	DEAD-box helicase 17	0.885364	0.14899	5.72801e-07
ENSRNOG00000019322	Notch1	notch 1	0.814567	0.137664	6.57135e-07
ENSRNOG00000011305	Sox10	SRY box 10	0.729699	0.123415	6.64071e-07
ENSRNOG00000008829	Sorbs3	sorbin and SH3 domain containing 3	0.984046	0.16662	6.80039e-07
ENSRNOG00000058560	Col2a1	collagen type II alpha 1 chain	1.10648	0.18753	6.9243e-07
ENSRNOG00000002318	Limch1	LIM and calponin homology domains 1	0.851185	0.145654	9.57676e-07
ENSRNOG00000011427	Hr	HR, lysine demethylase and nuclear receptor corepressor	0.968338	0.165861	9.75082e-07
ENSRNOG00000021101	Sema6c	semaphorin 6C	1.13304	0.194365	1.00194e-06
ENSRNOG00000012791	Ajuba	ajuba LIM protein	1.25287	0.214953	1.00194e-06
ENSRNOG00000013987	Sbno2	strawberry notch homolog 2	0.945694	0.162567	1.05626e-06
ENSRNOG00000000498	Anks1a	ankyrin repeat and sterile alpha motif domain containing 1A	0.790178	0.136325	1.17971e-06
ENSRNOG00000012420	Bcl9l	B-cell CLL/lymphoma 9-like	0.892134	0.154379	1.28948e-06
ENSRNOG00000053691	Lama5	laminin subunit alpha 5	0.940426	0.162998	1.34239e-06
ENSRNOG00000024712	Insc	inscuteable homolog (Drosophila)	1.0287	0.178433	1.34239e-06
ENSRNOG00000021023	Mag	myelin-associated glycoprotein	1.03491	0.179519	1.34239e-06
ENSRNOG00000018461	Pdgfrb	platelet derived growth factor receptor beta	0.865455	0.150844	1.55789e-06
ENSRNOG00000012471	Thbs4	thrombospondin 4	0.807938	0.141528	1.82033e-06
ENSRNOG00000052354	Arhgef40	Rho guanine nucleotide exchange factor 40	0.791438	0.138866	1.89775e-06
ENSRNOG00000009029	Nptn	neuroplastin	-0.618086	0.108796	2.08276e-06
ENSRNOG00000020763	Snrnp70	small nuclear ribonucleoprotein U1 subunit 70	1.08028	0.191716	2.69236e-06
ENSRNOG00000054757	Adcy6	adenylate cyclase 6	0.798856	0.142908	3.44416e-06
ENSRNOG00000004899	Kcns3	potassium voltage-gated channel, modifier subfamily S, member 3	-0.726061	0.130105	3.54448e-06
ENSRNOG00000010890	Bmp1	bone morphogenetic protein 1	0.921471	0.165108	3.54448e-06
ENSRNOG00000001963	Mx2	MX dynamin like GTPase 2	1.21874	0.219372	4.04116e-06
ENSRNOG00000003241	Gabrg2	gamma-aminobutyric acid type A receptor gamma 2 subunit	-0.779884	0.140694	4.23469e-06
ENSRNOG00000019684	Fam173a	family with sequence similarity 173, member A	0.961798	0.173495	4.23469e-06
ENSRNOG00000012906	Bcas1	breast carcinoma amplified sequence 1	1.11944	0.203192	5.07489e-06
ENSRNOG00000015691	Fam212b	family with sequence similarity 212, member B	0.706423	0.128824	5.79889e-06
ENSRNOG00000004061	Pnn	pinin, desmosome associated protein	0.995476	0.181614	5.80842e-06
ENSRNOG00000024602	Plekha7	pleckstrin homology domain containing A7	1.29328	0.236242	5.97011e-06
ENSRNOG00000008174	Appl2	adaptor protein, phosphotyrosine interacting with PH domain and leucine zipper 2	0.840932	0.15381	6.14083e-06
ENSRNOG00000004078	Eno3	enolase 3	-1.39913	0.257248	7.10965e-06
ENSRNOG00000033787	Adamtsl5	ADAMTS-like 5	1.74902	0.32167	7.10965e-06
ENSRNOG00000009892	Adamts15	ADAM metallopeptidase with thrombospondin type 1 motif, 15	0.880173	0.162342	7.67386e-06
ENSRNOG00000003512	Gabra1	gamma-aminobutyric acid type A receptor alpha1 subunit	-0.860054	0.159037	8.20093e-06
ENSRNOG00000004964	Erbb3	erb-b2 receptor tyrosine kinase 3	0.663301	0.122875	8.56443e-06
ENSRNOG00000058561	Srrm2	serine/arginine repetitive matrix 2	0.977317	0.182928	1.15281e-05
ENSRNOG00000018153	Rbm5	RNA binding motif protein 5	0.789731	0.148069	1.19954e-05
ENSRNOG00000021027	Dbp	D-box binding PAR bZIP transcription factor	-1.05291	0.197807	1.24542e-05
ENSRNOG00000050869	Cebpd	CCAAT/enhancer binding protein delta	1.03984	0.195352	1.24542e-05
ENSRNOG00000020748	Map4	microtubule-associated protein 4	0.684	0.128747	1.30358e-05
ENSRNOG00000006595	Htr3a	5-hydroxytryptamine receptor 3A	-0.641667	0.121081	1.3878e-05
ENSRNOG00000006209	Mbd6	methyl-CpG binding domain protein 6	1.07404	0.203144	1.47005e-05
ENSRNOG00000003745	Atf3	activating transcription factor 3	0.783923	0.148412	1.49616e-05
ENSRNOG00000007302	Fbn1	fibrillin 1	0.660089	0.125169	1.5517e-05
ENSRNOG00000007894	Mpdz	multiple PDZ domain crumbs cell polarity complex component	0.63009	0.119751	1.62403e-05
ENSRNOG00000011921	Dusp4	dual specificity phosphatase 4	1.04021	0.197694	1.62403e-05
ENSRNOG00000032546	Dot1l	DOT1 like histone lysine methyltransferase	1.019	0.193936	1.67374e-05
ENSRNOG00000053122	Scn1a	sodium voltage-gated channel alpha subunit 1	-0.839325	0.160116	1.77275e-05
ENSRNOG00000006534	Crbn	cereblon	-0.669421	0.127746	1.77275e-05
ENSRNOG00000013013	Tle3	transducin-like enhancer of split 3	0.693847	0.132459	1.77628e-05
ENSRNOG00000005345	Vsnl1	visinin-like 1	-0.691513	0.132253	1.85257e-05
ENSRNOG00000006048	Ezh2	enhancer of zeste 2 polycomb repressive complex 2 subunit	1.1114	0.212769	1.88794e-05
ENSRNOG00000037853	Rarres1	retinoic acid receptor responder 1	-0.619779	0.118836	1.95481e-05
ENSRNOG00000057335	Clec1b	C-type lectin domain family 1, member B	-5.46819	1.05014	2.00809e-05
ENSRNOG00000007905	Itga7	integrin subunit alpha 7	0.616455	0.118366	2.00809e-05
ENSRNOG00000006920	Htr3b	5-hydroxytryptamine receptor 3B	-0.717978	0.138187	2.10311e-05
ENSRNOG00000028677	LOC361346	similar to chromosome 18 open reading frame 54	1.06275	0.204562	2.10311e-05
ENSRNOG00000016321	Entpd4	ectonucleoside triphosphate diphosphohydrolase 4	-0.587463	0.11347	2.29634e-05
ENSRNOG00000007102	Acss1	acyl-CoA synthetase short-chain family member 1	0.957712	0.186125	2.69289e-05
ENSRNOG00000011502	Col9a2	collagen type IX alpha 2 chain	1.09676	0.213201	2.69289e-05
ENSRNOG00000016117	Myof	myoferlin	0.949943	0.184741	2.70192e-05
ENSRNOG00000004310	Caskin2	cask-interacting protein 2	0.739934	0.144043	2.7533e-05
ENSRNOG00000053288	Ank3	ankyrin 3	0.588034	0.114754	2.91995e-05
ENSRNOG00000014288	Fn1	fibronectin 1	0.668994	0.130679	2.92895e-05
ENSRNOG00000014013	Map4k4	mitogen-activated protein kinase kinase kinase kinase 4	0.684477	0.133711	2.92895e-05
ENSRNOG00000019604	Pld2	phospholipase D2	1.08159	0.211274	2.92895e-05
ENSRNOG00000032574	Scrib	scribbled planar cell polarity protein	0.894446	0.174858	2.96484e-05
ENSRNOG00000015807	Pyroxd2	pyridine nucleotide-disulphide oxidoreductase domain 2	1.17167	0.229379	3.05664e-05
ENSRNOG00000000158	Cdo1	cysteine dioxygenase type 1	-0.803966	0.15752	3.07516e-05
ENSRNOG00000013533	Acin1	apoptotic chromatin condensation inducer 1	0.742626	0.145468	3.07516e-05
ENSRNOG00000000417	Numa1	nuclear mitotic apparatus protein 1	0.576179	0.11332	3.32833e-05
ENSRNOG00000020130	Arhgef1	Rho guanine nucleotide exchange factor 1	0.765599	0.150533	3.32833e-05
ENSRNOG00000048139	Ncmap	noncompact myelin associated protein	0.868067	0.170696	3.32833e-05
ENSRNOG00000018282	Gda	guanine deaminase	-0.67289	0.132551	3.44608e-05
ENSRNOG00000011971	C1s	complement C1s	0.791327	0.156032	3.50908e-05
ENSRNOG00000021265	Cds2	CDP-diacylglycerol synthase 2	-0.619819	0.12226	3.51837e-05
ENSRNOG00000001383	Slc8b1	solute carrier family 8 member B1	0.916844	0.180963	3.5514e-05
ENSRNOG00000011937	Sgtb	small glutamine rich tetratricopeptide repeat containing beta	-0.66137	0.130608	3.57514e-05
ENSRNOG00000010199	Glrb	glycine receptor, beta	-0.729003	0.144089	3.63155e-05
ENSRNOG00000006471	Pvalb	parvalbumin	-0.881557	0.174657	3.84008e-05
ENSRNOG00000019451	Smtn	smoothelin	0.901168	0.178747	3.92916e-05
ENSRNOG00000004147	Abca8a	ATP-binding cassette, subfamily A (ABC1), member 8a	0.633737	0.125905	4.07021e-05
ENSRNOG00000003388	Cenpf	centromere protein F	1.51295	0.301659	4.43996e-05
ENSRNOG00000004583	Mb	myoglobin	-4.50433	0.899196	4.55138e-05
ENSRNOG00000008415	Nab2	Ngfi-A binding protein 2	0.9642	0.192755	4.68865e-05
ENSRNOG00000007551	Patj	PATJ, crumbs cell polarity complex component	-0.582337	0.116531	4.77753e-05
ENSRNOG00000049385	Adamtsl4	ADAMTS-like 4	0.978133	0.195828	4.80362e-05
ENSRNOG00000006548	Mrc2	mannose receptor, C type 2	0.769826	0.154531	5.10686e-05
ENSRNOG00000029535	Nrbp2	nuclear receptor binding protein 2	0.933435	0.187427	5.11052e-05
ENSRNOG00000019219	Vamp1	vesicle-associated membrane protein 1	-0.630387	0.126747	5.24472e-05
ENSRNOG00000005299	Kif5a	kinesin family member 5A	0.657914	0.132308	5.24472e-05
ENSRNOG00000007393	Ndrg1	N-myc downstream regulated 1	0.801845	0.161326	5.27081e-05
ENSRNOG00000011754	Myom2	myomesin 2	1.22892	0.247342	5.28545e-05
ENSRNOG00000000307	Mical1	microtubule associated monooxygenase, calponin and LIM domain containing 1	0.697629	0.140686	5.4851e-05
ENSRNOG00000052795	Itpr3	inositol 1,4,5-trisphosphate receptor, type 3	0.743092	0.149848	5.4851e-05
ENSRNOG00000033772	Serpinb9	serpin family B member 9	-0.603527	0.122149	5.94328e-05
ENSRNOG00000012929	Wsb1	WD repeat and SOCS box-containing 1	0.982799	0.198922	5.94328e-05
ENSRNOG00000000341	Nid2	nidogen 2	0.620005	0.125561	5.9507e-05
ENSRNOG00000015159	Slc9a3	solute carrier family 9 member A3	1.34547	0.272467	5.9507e-05
ENSRNOG00000008346	Itgb6	integrin subunit beta 6	-0.886891	0.179674	5.96733e-05
ENSRNOG00000013387	Tpcn2	two pore segment channel 2	1.02906	0.208609	6.0265e-05
ENSRNOG00000019651	Slc12a4	solute carrier family 12 member 4	0.803624	0.162971	6.04639e-05
ENSRNOG00000020014	Myh14	myosin heavy chain 14	0.714781	0.145336	6.41967e-05
ENSRNOG00000013408	Npas2	neuronal PAS domain protein 2	1.96361	0.400102	6.72657e-05
ENSRNOG00000020304	Pdcd11	programmed cell death 11	0.678815	0.13867	7.1278e-05
ENSRNOG00000001351	Trafd1	TRAF type zinc finger domain containing 1	0.852538	0.17423	7.15759e-05
ENSRNOG00000001888	Arvcf	armadillo repeat gene deleted in velo-cardio-facial syndrome	0.764553	0.156424	7.31523e-05
ENSRNOG00000001506	Tmem35	transmembrane protein 35	-0.647532	0.132729	7.61368e-05
ENSRNOG00000003897	Col1a1	collagen type I alpha 1 chain	0.711555	0.145916	7.65015e-05
ENSRNOG00000008082	Rgs6	regulator of G-protein signaling 6	-0.759128	0.156502	8.66754e-05
ENSRNOG00000020353	Sh3pxd2a	SH3 and PX domains 2A	0.729133	0.150792	9.30384e-05
ENSRNOG00000012015	Lrrc49	leucine rich repeat containing 49	-0.575104	0.119213	9.78229e-05
ENSRNOG00000005298	Zfp513	zinc finger protein 513	0.96349	0.199772	9.78543e-05
ENSRNOG00000002258	Tmem150c	transmembrane protein 150C	-0.597971	0.124189	0.000101235
ENSRNOG00000045829	Thbs1	thrombospondin 1	0.984527	0.204783	0.000104423
ENSRNOG00000029147	Rbm11	RNA binding motif protein 11	-0.687994	0.143198	0.00010548
ENSRNOG00000057569	Ahnak	AHNAK nucleoprotein	0.646494	0.134721	0.000107913
ENSRNOG00000005592	Brinp2	BMP/retinoic acid inducible neural specific 2	-0.787945	0.164252	0.000108167
ENSRNOG00000006037	Snap25	synaptosomal-associated protein 25	-0.606587	0.126852	0.000116078
ENSRNOG00000016103	Nkd2	naked cuticle homolog 2	1.0437	0.218556	0.000118704
ENSRNOG00000007387	Per1	period circadian clock 1	1.11273	0.233026	0.000118704
ENSRNOG00000002595	Dpp10	dipeptidylpeptidase 10	-0.566494	0.118881	0.000123985
ENSRNOG00000014323	Extl2	exostosin-like glycosyltransferase 2	-0.698475	0.146904	0.000129941
ENSRNOG00000015845	Fam129b	family with sequence similarity 129, member B	0.848323	0.178994	0.000138361
ENSRNOG00000001410	Gigyf1	GRB10 interacting GYF protein 1	0.971868	0.205047	0.000138361
ENSRNOG00000010657	LOC100363289	LRRGT00022-like	4.2557	0.898093	0.000138361
ENSRNOG00000006559	Akap8	A-kinase anchoring protein 8	0.820904	0.173425	0.000141138
ENSRNOG00000013681	Kcns1	potassium voltage-gated channel, modifier subfamily S, member 1	-0.801158	0.169355	0.00014234
ENSRNOG00000020229	Homer3	homer scaffolding protein 3	0.962408	0.203992	0.000150776
ENSRNOG00000002079	Mapk10	mitogen activated protein kinase 10	-0.539573	0.114407	0.000151153
ENSRNOG00000021255	Smox	spermine oxidase	0.707926	0.150439	0.000158337
ENSRNOG00000042477	Clrn1	clarin 1	-0.902427	0.19182	0.000158403
ENSRNOG00000021433	Arhgef39	Rho guanine nucleotide exchange factor 39	2.39155	0.508933	0.000161808
ENSRNOG00000031136	Ntng1	netrin G1	-0.685846	0.146002	0.000162269
ENSRNOG00000016408	Kirrel	kin of IRRE like (Drosophila)	0.615841	0.131212	0.000164622
ENSRNOG00000011913	Cp	ceruloplasmin	0.631051	0.134802	0.00017382
ENSRNOG00000009811	Cnih1	cornichon family AMPA receptor auxiliary protein 1	-0.615274	0.131786	0.000181987
ENSRNOG00000021814	Tnfrsf25	TNF receptor superfamily member 25	1.81396	0.388504	0.000181987
ENSRNOG00000011181	Cpa3	carboxypeptidase A3	3.0191	0.646384	0.000181987
ENSRNOG00000015499	Serinc4	serine incorporator 4	2.90878	0.624759	0.000192788
ENSRNOG00000002618	Ivns1abp	influenza virus NS1A binding protein	0.657651	0.141475	0.000198731
ENSRNOG00000002579	Parm1	prostate androgen-regulated mucin-like protein 1	-0.574788	0.124118	0.000215258
ENSRNOG00000001607	Adamts1	ADAM metallopeptidase with thrombospondin type 1 motif, 1	0.705185	0.152327	0.000215827
ENSRNOG00000009577	Ndst4	N-deacetylase and N-sulfotransferase 4	-0.697335	0.150738	0.000218177
ENSRNOG00000006604	Thy1	Thy-1 cell surface antigen	-0.523989	0.113526	0.000227323
ENSRNOG00000016145	Strn4	striatin 4	0.687429	0.148925	0.000227323
ENSRNOG00000016581	Serpinb1a	serpin family B member 1A	-0.556004	0.120578	0.000231061
ENSRNOG00000020205	Agrn	agrin	0.858029	0.18616	0.000232258
ENSRNOG00000004677	Zeb2	zinc finger E-box binding homeobox 2	0.556874	0.120918	0.000235264
ENSRNOG00000019069	Nxf1	nuclear RNA export factor 1	0.83926	0.182429	0.000239728
ENSRNOG00000021090	Pygm	glycogen phosphorylase, muscle associated	-0.976729	0.212478	0.000241642
ENSRNOG00000013742	Large1	LARGE xylosyl- and glucuronyltransferase 1	-0.525046	0.114207	0.000241642
ENSRNOG00000054625	Fhod1	formin homology 2 domain containing 1	1.10542	0.241507	0.000264223
ENSRNOG00000008058	Tmprss5	transmembrane protease, serine 5	0.649519	0.141995	0.000266705
ENSRNOG00000015347	Trim45	tripartite motif-containing 45	1.44859	0.316814	0.000267857
ENSRNOG00000020563	Cma1	chymase 1	3.88466	0.85032	0.000271597
ENSRNOG00000050543	Safb	scaffold attachment factor B	0.674001	0.147755	0.000279326
ENSRNOG00000021412	Slfn13	schlafen family member 13	0.928396	0.203628	0.000281131
ENSRNOG00000011796	C1r	complement C1r	0.654114	0.14361	0.000285878
ENSRNOG00000022943	Dgka	diacylglycerol kinase, alpha	0.861524	0.189227	0.000285884
ENSRNOG00000015975	LOC497940	similar to RIKEN cDNA 2810408A11	1.23669	0.271605	0.000285884
ENSRNOG00000053881	Baz2a	bromodomain adjacent to zinc finger domain, 2A	0.698823	0.153622	0.000289877
ENSRNOG00000012499	Rarg	retinoic acid receptor, gamma	0.758581	0.167427	0.000314503
ENSRNOG00000012424	Adam23	ADAM metallopeptidase domain 23	-0.654823	0.144616	0.000317304
ENSRNOG00000021678	Alkbh3	alkB homolog 3, alpha-ketoglutarate-dependent dioxygenase	-0.607129	0.1344	0.000330995
ENSRNOG00000036934	Abhd12	abhydrolase domain containing 12	-0.488786	0.108206	0.000330995
ENSRNOG00000003562	Susd4	sushi domain containing 4	-0.546273	0.121092	0.000336622
ENSRNOG00000019730	Inppl1	inositol polyphosphate phosphatase-like 1	0.652053	0.144541	0.000336622
ENSRNOG00000012868	Uaca	uveal autoantigen with coiled-coil domains and ankyrin repeats	0.738578	0.163737	0.000336622
ENSRNOG00000021259	Prnp	prion protein	-0.519395	0.115207	0.000338546
ENSRNOG00000014613	Ddah1	dimethylarginine dimethylaminohydrolase 1	0.791749	0.175644	0.000338546
ENSRNOG00000053203	Mical3	microtubule associated monooxygenase, calponin and LIM domain containing 3	0.625456	0.138823	0.000340736
ENSRNOG00000020673	Pbxip1	PBX homeobox interacting protein 1	0.565424	0.125918	0.000364031
ENSRNOG00000016708	Necab3	N-terminal EF-hand calcium binding protein 3	-0.529959	0.118124	0.000367672
ENSRNOG00000018748	Slc16a11	solute carrier family 16, member 11	0.946823	0.211011	0.000367672
ENSRNOG00000011573	Csad	cysteine sulfinic acid decarboxylase	0.754826	0.168314	0.000369242
ENSRNOG00000005308	Tmx2	thioredoxin-related transmembrane protein 2	-0.516185	0.115251	0.000376893
ENSRNOG00000031197	F8	coagulation factor VIII	0.786108	0.175531	0.000376893
ENSRNOG00000036684	Pcyt2	phosphate cytidylyltransferase 2, ethanolamine	0.635436	0.141973	0.000378502
ENSRNOG00000021015	Sbsn	suprabasin	1.90208	0.424976	0.000378502
ENSRNOG00000016630	Tln1	talin 1	0.523418	0.117029	0.000382587
ENSRNOG00000003714	Clk4	CDC-like kinase 4	0.885836	0.198225	0.000387637
ENSRNOG00000032238	Plcd1	phospholipase C, delta 1	0.760882	0.170453	0.000395083
ENSRNOG00000011208	Rapsn	receptor-associated protein of the synapse	1.3774	0.309216	0.00041109
ENSRNOG00000012216	Tgfbi	transforming growth factor, beta induced	0.560034	0.125854	0.000418291
ENSRNOG00000039890	Abcg3l3	ATP-binding cassette, subfamily G (WHITE), member 3-like 3	0.960825	0.215967	0.000418375
ENSRNOG00000005193	Pfas	phosphoribosylformylglycinamidine synthase	0.653298	0.147151	0.000435114
ENSRNOG00000011680	Il16	interleukin 16	0.671536	0.151329	0.000437491
ENSRNOG00000022697	Clec14a	C-type lectin domain family 14, member A	-1.03302	0.23285	0.000438091
ENSRNOG00000016705	Prpf4b	pre-mRNA processing factor 4B	0.70742	0.159533	0.000440611
ENSRNOG00000020482	Nfatc4	nuclear factor of activated T-cells 4	1.21979	0.276102	0.000473533
ENSRNOG00000054052	Ppp4r4	protein phosphatase 4, regulatory subunit 4	-0.704246	0.159699	0.000487602
ENSRNOG00000004067	Nrcam	neuronal cell adhesion molecule	-0.582556	0.132104	0.000487602
ENSRNOG00000012876	Slc6a13	solute carrier family 6 member 13	0.712567	0.161636	0.000488732
ENSRNOG00000021202	Rtn3	reticulon 3	-0.528039	0.120119	0.000515687
ENSRNOG00000011323	Lgi3	leucine-rich repeat LGI family, member 3	-0.632965	0.144048	0.000517974
ENSRNOG00000020579	Col7a1	collagen type VII alpha 1 chain	2.46217	0.560467	0.000518495
ENSRNOG00000040122	Myoz1	myozenin 1	-3.30091	0.753616	0.000546059
ENSRNOG00000008629	Secisbp2l	SECIS binding protein 2-like	0.763037	0.174193	0.000546059
ENSRNOG00000031092	Rock1	Rho-associated coiled-coil containing protein kinase 1	0.654964	0.149645	0.000552278
ENSRNOG00000049949	Hapln4	hyaluronan and proteoglycan link protein 4	-0.66372	0.151688	0.00055319
ENSRNOG00000054890	Flna	filamin A	0.551469	0.126198	0.00056349
ENSRNOG00000009787	Efcc1	EF-hand and coiled-coil domain containing 1	1.20616	0.276015	0.00056349
ENSRNOG00000004118	Frmpd4	FERM and PDZ domain containing 4	-0.691442	0.158394	0.000573127
ENSRNOG00000058039	Acta2	actin, alpha 2, smooth muscle, aorta	-1.04372	0.239285	0.000579769
ENSRNOG00000058645	Tnc	tenascin C	0.561	0.128636	0.000579769
ENSRNOG00000000572	Chst3	carbohydrate sulfotransferase 3	0.658731	0.151077	0.000580015
ENSRNOG00000016617	Wwtr1	WW domain containing transcription regulator 1	0.78354	0.180031	0.000599285
ENSRNOG00000017164	Afap1l2	actin filament associated protein 1-like 2	0.608053	0.139787	0.000603561
ENSRNOG00000025695	Tns3	tensin 3	0.734403	0.169058	0.000617319
ENSRNOG00000014969	Lzts2	leucine zipper tumor suppressor 2	0.695846	0.160274	0.000622051
ENSRNOG00000013027	Rgl3	ral guanine nucleotide dissociation stimulator-like 3	1.17729	0.271355	0.000628446
ENSRNOG00000052687	Megf8	multiple EGF-like-domains 8	0.578189	0.13335	0.000633801
ENSRNOG00000029342	Scn7a	sodium voltage-gated channel alpha subunit 7	0.457744	0.105613	0.000636296
ENSRNOG00000011905	Atp6v1e1	ATPase H+ transporting V1 subunit E1	-0.588642	0.135849	0.000637207
ENSRNOG00000010478	Serpina3n	serine (or cysteine) peptidase inhibitor, clade A, member 3N	3.19565	0.737787	0.000639693
ENSRNOG00000023459	Lurap1	leucine rich adaptor protein 1	1.02184	0.23602	0.000642933
ENSRNOG00000014218	Tmem25	transmembrane protein 25	-0.610029	0.140971	0.000644523
ENSRNOG00000008103	Mdh1	malate dehydrogenase 1	-0.577633	0.13348	0.000644523
ENSRNOG00000027400	Vwc2l	von Willebrand factor C domain-containing protein 2-like	-0.719384	0.166304	0.00064696
ENSRNOG00000017208	Cspg4	chondroitin sulfate proteoglycan 4	0.608895	0.140856	0.000653178
ENSRNOG00000016356	Got1	glutamic-oxaloacetic transaminase 1	-0.592641	0.137165	0.000657299
ENSRNOG00000033790	Hnrnpu	heterogeneous nuclear ribonucleoprotein U	0.565814	0.131081	0.000667314
ENSRNOG00000019913	Mta2	metastasis associated 1 family, member 2	0.640523	0.14846	0.000671235
ENSRNOG00000006802	Lrrn1	leucine rich repeat neuronal 1	-0.591469	0.137144	0.000673998
ENSRNOG00000046005	Scd2	stearoyl-Coenzyme A desaturase 2	0.628484	0.145817	0.000679771
ENSRNOG00000015318	Heyl	hes-related family bHLH transcription factor with YRPW motif-like	0.687272	0.15954	0.000684339
ENSRNOG00000002946	Socs3	suppressor of cytokine signaling 3	1.28252	0.29793	0.000691419
ENSRNOG00000010480	Vstm5	V-set and transmembrane domain containing 5	-0.770136	0.178936	0.000691472
ENSRNOG00000023274	Lrrc28	leucine rich repeat containing 28	-0.650953	0.151298	0.000691472
ENSRNOG00000009951	Aif1l	allograft inflammatory factor 1-like	0.862066	0.200334	0.000691472
ENSRNOG00000027736	Cnn1	calponin 1	-2.45851	0.572059	0.000701765
ENSRNOG00000017676	Plvap	plasmalemma vesicle associated protein	-1.18226	0.275096	0.000701765
ENSRNOG00000016687	Ssc5d	scavenger receptor cysteine rich family member with 5 domains	0.885083	0.206003	0.000703093
ENSRNOG00000009629	Car2	carbonic anhydrase 2	-0.684618	0.159528	0.000712929
ENSRNOG00000005126	Pqlc3	PQ loop repeat containing 3	-0.572941	0.133518	0.000712929
ENSRNOG00000028225	Tnni3k	TNNI3 interacting kinase	1.56434	0.364536	0.000712929
ENSRNOG00000005747	Il27ra	interleukin 27 receptor subunit alpha	2.89067	0.674021	0.000718305
ENSRNOG00000016566	Arhgap39	Rho GTPase activating protein 39	0.597109	0.139343	0.000727353
ENSRNOG00000006877	Efnb1	ephrin B1	0.543892	0.127025	0.000736102
ENSRNOG00000011059	Ttbk2	tau tubulin kinase 2	-0.56375	0.131815	0.000750107
ENSRNOG00000008423	Gpr22	G protein-coupled receptor 22	-0.820047	0.191808	0.000752508
ENSRNOG00000019047	Ola1	Obg-like ATPase 1	-0.54834	0.128562	0.000785039
ENSRNOG00000000599	Lama4	laminin subunit alpha 4	0.514615	0.120883	0.000811134
ENSRNOG00000015999	Cirbp	cold inducible RNA binding protein	0.698273	0.164153	0.000820617
ENSRNOG00000042195	Pabpn1	poly(A) binding protein, nuclear 1	0.827676	0.194613	0.000821045
ENSRNOG00000028015	Pf4	platelet factor 4	-2.00076	0.471002	0.000837061
ENSRNOG00000007504	Actr10	actin-related protein 10 homolog	-0.489905	0.115393	0.000841556
ENSRNOG00000014806	Pnkd	paroxysmal nonkinesigenic dyskinesia	-0.476476	0.112258	0.000841556
ENSRNOG00000023360	Fus	fused in sarcoma RNA binding protein	0.636366	0.149916	0.000841556
ENSRNOG00000010958	Prdx3	peroxiredoxin 3	-0.629097	0.148305	0.000845277
ENSRNOG00000022356	Zc2hc1a	zinc finger, C2HC-type containing 1A	-0.490827	0.115725	0.000845277
ENSRNOG00000020918	Ccnd1	cyclin D1	0.750653	0.176984	0.000845277
ENSRNOG00000011984	Cxcl14	C-X-C motif chemokine ligand 14	2.03195	0.479171	0.00084544
ENSRNOG00000029360	Serinc1	serine incorporator 1	-0.454055	0.107165	0.000856215
ENSRNOG00000017568	Rit2	Ras-like without CAAX 2	-0.717644	0.169589	0.000871987
ENSRNOG00000026745	Acsl6	acyl-CoA synthetase long-chain family member 6	-0.586234	0.138542	0.000871987
ENSRNOG00000016460	Clu	clusterin	-0.550966	0.130433	0.000897968
ENSRNOG00000008966	Slco5a1	solute carrier organic anion transporter family, member 5A1	-0.769306	0.182332	0.000908993
ENSRNOG00000049221	Kdm4b	lysine demethylase 4B	0.569404	0.134949	0.000908993
ENSRNOG00000040205	Zcchc24	zinc finger CCHC-type containing 24	0.688471	0.163147	0.000908993
ENSRNOG00000016948	Nhlrc2	NHL repeat containing 2	0.754039	0.178894	0.000923327
ENSRNOG00000047194	Arl13b	ADP-ribosylation factor like GTPase 13B	0.719256	0.170908	0.00094761
ENSRNOG00000019638	Lmna	lamin A/C	0.492029	0.117229	0.00099303
ENSRNOG00000018690	Rgs17	regulator of G-protein signaling 17	-0.83417	0.198961	0.000995101
ENSRNOG00000007808	Nap1l5	nucleosome assembly protein 1-like 5	-0.671902	0.160266	0.000995101
ENSRNOG00000009821	Slitrk3	SLIT and NTRK-like family, member 3	-0.662462	0.157983	0.000995101
ENSRNOG00000005335	Galnt13	polypeptide N-acetylgalactosaminyltransferase 13	-0.574077	0.136884	0.000995101
ENSRNOG00000011175	Hnrnpa2b1	heterogeneous nuclear ribonucleoprotein A2/B1	0.557162	0.132871	0.000995101
ENSRNOG00000049361	Gas7	growth arrest specific 7	0.651887	0.155515	0.000995101
ENSRNOG00000032735	Srek1	splicing regulatory glutamic acid and lysine rich protein 1	0.772239	0.184102	0.000995101
ENSRNOG00000029644	Clec2l	C-type lectin domain family 2, member L	-0.663516	0.158352	0.000999431
ENSRNOG00000022432	Tmem59l	transmembrane protein 59-like	-0.573676	0.136996	0.00100784
ENSRNOG00000008857	Adamts10	ADAM metallopeptidase with thrombospondin type 1 motif, 10	0.805853	0.192959	0.00105581
ENSRNOG00000020792	Etv4	ets variant 4	1.04146	0.249512	0.0010633
ENSRNOG00000001931	Fgf12	fibroblast growth factor 12	-0.514326	0.123295	0.00107138
ENSRNOG00000011261	Ttc14	tetratricopeptide repeat domain 14	0.756834	0.181456	0.00107138
ENSRNOG00000045665	Amigo1	adhesion molecule with Ig like domain 1	-0.542251	0.130071	0.00107778
ENSRNOG00000029799	Tomm34	translocase of outer mitochondrial membrane 34	-0.552253	0.132594	0.00108981
ENSRNOG00000061607	Lmbr1l	limb development membrane protein 1-like	0.852006	0.204536	0.00108981
ENSRNOG00000009054	Elmod1	ELMO domain containing 1	-0.670914	0.161163	0.00109626
ENSRNOG00000028085	Tmem255a	transmembrane protein 255A	-0.668903	0.160845	0.00111369
ENSRNOG00000001090	Stard13	StAR-related lipid transfer domain containing 13	0.60397	0.145336	0.0011252
ENSRNOG00000010450	Elovl7	ELOVL fatty acid elongase 7	-0.509453	0.122689	0.00113809
ENSRNOG00000028353	Sox13	SRY box 13	0.695266	0.167571	0.00115132
ENSRNOG00000019667	Ppfibp2	PPFIA binding protein 2	0.66002	0.159114	0.0011529
ENSRNOG00000010947	Mmp14	matrix metallopeptidase 14	0.500458	0.120691	0.00115706
ENSRNOG00000006761	Sh3gl2	SH3 domain-containing GRB2-like 2	-0.534339	0.129117	0.00119568
ENSRNOG00000055756	Bcap31	B-cell receptor-associated protein 31	-0.517041	0.125134	0.00122649
ENSRNOG00000014530	Nav2	neuron navigator 2	0.678803	0.16443	0.00124277
ENSRNOG00000008235	Mylk2	myosin light chain kinase 2	-3.09891	0.751194	0.00125141
ENSRNOG00000009224	E4f1	E4F transcription factor 1	0.839076	0.20338	0.00125141
ENSRNOG00000012002	Iqgap1	IQ motif containing GTPase activating protein 1	0.478714	0.116092	0.00125725
ENSRNOG00000012658	Pdlim3	PDZ and LIM domain 3	-1.94208	0.472368	0.0013107
ENSRNOG00000052376	Bend6	BEN domain containing 6	-0.537498	0.130711	0.0013107
ENSRNOG00000004342	Ahr	aryl hydrocarbon receptor	0.597565	0.145294	0.0013107
ENSRNOG00000057881	Sppl2b	signal peptide peptidase-like 2B	0.597792	0.145388	0.0013107
ENSRNOG00000013720	Aebp1	AE binding protein 1	0.541983	0.131864	0.00131392
ENSRNOG00000020182	Mvp	major vault protein	0.536445	0.130567	0.00131545
ENSRNOG00000007545	Angptl4	angiopoietin-like 4	1.0464	0.254662	0.00131545
ENSRNOG00000028211	Akap17a	A-kinase anchoring protein 17A	0.644969	0.157006	0.00131551
ENSRNOG00000008015	Fos	FBJ osteosarcoma oncogene	1.24456	0.303175	0.00132807
ENSRNOG00000005930	Nnmt	nicotinamide N-methyltransferase	-0.922833	0.224964	0.0013415
ENSRNOG00000012356	Slc36a1	solute carrier family 36 member 1	-0.545653	0.133058	0.00134512
ENSRNOG00000016790	Kmt5b	lysine methyltransferase 5B	0.555217	0.135515	0.00136338
ENSRNOG00000002343	Uchl1	ubiquitin C-terminal hydrolase L1	-0.532902	0.130458	0.00143343
ENSRNOG00000019598	Vegfa	vascular endothelial growth factor A	0.61216	0.149929	0.001441
ENSRNOG00000061582	Scamp1	secretory carrier membrane protein 1	-0.493464	0.1209	0.00144578
ENSRNOG00000006751	Psmd6	proteasome 26S subunit, non-ATPase 6	-0.496089	0.121621	0.00145806
ENSRNOG00000009836	Rbm26	RNA binding motif protein 26	0.616817	0.151276	0.00146387
ENSRNOG00000022710	Prrg4	proline rich and Gla domain 4	0.795011	0.195046	0.00146876
ENSRNOG00000007017	Tmc2	transmembrane channel-like 2	-2.69645	0.661717	0.00147166
ENSRNOG00000005550	Lrfn5	leucine rich repeat and fibronectin type III domain containing 5	-0.547238	0.134443	0.00149649
ENSRNOG00000025463	LOC100125362	hypothetical protein LOC100125362	-0.500902	0.12348	0.00158386
ENSRNOG00000004443	Sptlc3	serine palmitoyltransferase, long chain base subunit 3	-0.689048	0.169935	0.00159162
ENSRNOG00000051706	Tep1	telomerase associated protein 1	0.514594	0.126963	0.00159873
ENSRNOG00000060568	Ptpn21	protein tyrosine phosphatase, non-receptor type 21	0.682386	0.168507	0.00160886
ENSRNOG00000048580	Trip6	thyroid hormone receptor interactor 6	0.793223	0.195884	0.00160886
ENSRNOG00000013057	Prc1	protein regulator of cytokinesis 1	0.938196	0.231703	0.00160886
ENSRNOG00000017508	Kmt5c	lysine methyltransferase 5C	1.12445	0.277594	0.00160886
ENSRNOG00000007018	Mapkbp1	mitogen activated protein kinase binding protein 1	0.86613	0.21394	0.00160914
ENSRNOG00000003809	Sat1	spermidine/spermine N1-acetyl transferase 1	0.617773	0.152632	0.00161186
ENSRNOG00000042029	Efs	embryonal Fyn-associated substrate	0.845518	0.209002	0.00162118
ENSRNOG00000005176	Map7d2	MAP7 domain containing 2	-0.491889	0.12167	0.00163484
ENSRNOG00000001886	Dgcr8	DGCR8 microprocessor complex subunit	0.581461	0.143844	0.00163484
ENSRNOG00000048682	Zwint	ZW10 interacting kinetochore protein	-0.476916	0.118025	0.00164102
ENSRNOG00000011262	Gltscr1	glioma tumor suppressor candidate region gene 1	0.836871	0.207152	0.00164316
ENSRNOG00000009267	B3gnt2	UDP-GlcNAc:betaGal beta-1,3-N-acetylglucosaminyltransferase 2	-0.5151	0.127597	0.00165975
ENSRNOG00000003018	Olfml2b	olfactomedin-like 2B	0.624191	0.154771	0.00168342
ENSRNOG00000055259	Phldb3	pleckstrin homology-like domain, family B, member 3	1.31299	0.325641	0.00168607
ENSRNOG00000011471	Fgf9	fibroblast growth factor 9	-0.603243	0.149749	0.00170809
ENSRNOG00000019627	Mybpc2	myosin binding protein C, fast-type	-2.0443	0.507554	0.00170811
ENSRNOG00000025001	Pcolce	procollagen C-endopeptidase enhancer	0.61379	0.152496	0.00171965
ENSRNOG00000030016	Robo3	roundabout guidance receptor 3	2.93413	0.728955	0.00171965
ENSRNOG00000054118	Tpgs2	tubulin polyglutamylase complex subunit 2	-0.453828	0.11279	0.00172482
ENSRNOG00000007542	Scg5	secretogranin V	-0.751128	0.186998	0.00177157
ENSRNOG00000030547	Dpp6	dipeptidyl peptidase like 6	-0.478253	0.119101	0.0017765
ENSRNOG00000012609	Trdn	triadin	-1.77545	0.44267	0.00180804
ENSRNOG00000008054	Igsf9	immunoglobulin superfamily, member 9	1.45588	0.363201	0.00182118
ENSRNOG00000001277	Mafk	MAF bZIP transcription factor K	0.649717	0.162301	0.00185778
ENSRNOG00000011011	Nmb	neuromedin B	-0.792389	0.198095	0.00187775
ENSRNOG00000019277	Vdac3	voltage-dependent anion channel 3	-0.49993	0.125104	0.00190444
ENSRNOG00000009552	Serinc3	serine incorporator 3	-0.44598	0.111629	0.00190707
ENSRNOG00000012513	Pdk3	pyruvate dehydrogenase kinase 3	-0.593242	0.148658	0.00193905
ENSRNOG00000016021	Lims2	LIM zinc finger domain containing 2	0.662207	0.165969	0.00193998
ENSRNOG00000020726	Sipa1	signal-induced proliferation-associated 1	0.833574	0.208999	0.00194782
ENSRNOG00000018395	Usp40	ubiquitin specific peptidase 40	0.883851	0.221704	0.00195759
ENSRNOG00000014303	Lrp11	LDL receptor related protein 11	-0.469131	0.117855	0.00200306
ENSRNOG00000002188	Hpse	heparanase	-0.747556	0.187867	0.00200518
ENSRNOG00000030630	Ehmt2	euchromatic histone lysine methyltransferase 2	0.527842	0.132649	0.00200518
ENSRNOG00000037695	Sgpp2	sphingosine-1-phosphate phosphatase 2	-0.5764	0.145024	0.00203486
ENSRNOG00000014152	Kcnip3	potassium voltage-gated channel interacting protein 3	-0.492747	0.123966	0.00203486
ENSRNOG00000007281	Flnc	filamin C	0.695335	0.175106	0.00206069
ENSRNOG00000029195	Uba7	ubiquitin-like modifier activating enzyme 7	1.21963	0.307356	0.00207983
ENSRNOG00000012325	Adk	adenosine kinase	-0.457379	0.115292	0.00208373
ENSRNOG00000027936	Ccdc8	coiled-coil domain containing 8	0.957566	0.241652	0.00211868
ENSRNOG00000002397	Slc30a10	solute carrier family 30, member 10	0.546503	0.138066	0.00215194
ENSRNOG00000011077	Tjp1	tight junction protein 1	0.457646	0.115664	0.00216109
ENSRNOG00000018686	Atxn2l	ataxin 2-like	0.7004	0.177196	0.00219227
ENSRNOG00000006384	Ddx58	DEXD/H-box helicase 58	1.13922	0.288266	0.00219369
ENSRNOG00000007666	Cacnb4	calcium voltage-gated channel auxiliary subunit beta 4	-0.543696	0.137651	0.00220817
ENSRNOG00000019458	Shpk	sedoheptulokinase	0.613912	0.155504	0.00221561
ENSRNOG00000020526	Mau2	MAU2 sister chromatid cohesion factor	0.684675	0.173407	0.00221561
ENSRNOG00000000661	Hps4	Hermansky-Pudlak syndrome 4	0.67798	0.171814	0.0022267
ENSRNOG00000018997	Myh7b	myosin heavy chain 7B	1.02539	0.259885	0.0022267
ENSRNOG00000016813	Tia1	TIA1 cytotoxic granule-associated RNA binding protein	0.784121	0.198793	0.00223206
ENSRNOG00000010805	Fabp4	fatty acid binding protein 4	-5.64082	1.43374	0.00231901
ENSRNOG00000004794	Rtn1	reticulon 1	-0.537822	0.136708	0.00231901
ENSRNOG00000014660	Usp53	ubiquitin specific peptidase 53	0.597796	0.152108	0.00235266
ENSRNOG00000016623	Tmeff2	transmembrane protein with EGF-like and two follistatin-like domains 2	-0.510037	0.130053	0.00242955
ENSRNOG00000020488	Luc7l	LUC7-like	0.603263	0.154013	0.00247278
ENSRNOG00000023533	Fam69a	family with sequence similarity 69, member A	-0.619828	0.158309	0.00248407
ENSRNOG00000000521	Cdkn1a	cyclin-dependent kinase inhibitor 1A	1.06179	0.271274	0.00249076
ENSRNOG00000010350	Rcan2	regulator of calcineurin 2	-0.493959	0.126266	0.00250624
ENSRNOG00000003223	Degs1	delta(4)-desaturase, sphingolipid 1	-0.472367	0.120785	0.0025076
ENSRNOG00000016758	Loxl2	lysyl oxidase-like 2	0.918913	0.234936	0.0025076
ENSRNOG00000008169	Slc24a2	solute carrier family 24 member 2	-0.597461	0.152801	0.00250939
ENSRNOG00000013738	LOC100174910	glutaredoxin-like protein	-0.668581	0.171189	0.00255115
ENSRNOG00000005564	Ubn2	ubinuclein 2	0.644982	0.165273	0.00257101
ENSRNOG00000018126	Abca1	ATP binding cassette subfamily A member 1	0.656779	0.168293	0.00257101
ENSRNOG00000042686	Trim34	tripartite motif-containing 34	1.15009	0.294808	0.00257999
ENSRNOG00000036701	Actg1	actin, gamma 1	-0.521339	0.133738	0.00260556
ENSRNOG00000017659	Hs3st2	heparan sulfate-glucosamine 3-sulfotransferase 2	-0.5234	0.13442	0.00264152
ENSRNOG00000005580	Itgb4	integrin subunit beta 4	0.55687	0.142995	0.00264152
ENSRNOG00000008552	P2rx3	purinergic receptor P2X 3	-0.414813	0.106586	0.00265357
ENSRNOG00000059445	Aifm2	apoptosis inducing factor, mitochondria associated 2	0.695095	0.178615	0.00265357
ENSRNOG00000017833	Actn2	actinin alpha 2	-2.66307	0.684413	0.00265373
ENSRNOG00000057078	Ddit4	DNA-damage-inducible transcript 4	0.576093	0.148267	0.00270867
ENSRNOG00000003243	Wdr81	WD repeat domain 81	0.581367	0.149705	0.00271517
ENSRNOG00000021176	Mtmr11	myotubularin related protein 11	0.965145	0.248489	0.00271517
ENSRNOG00000001325	Il3ra	interleukin 3 receptor subunit alpha	1.07299	0.276309	0.00271517
ENSRNOG00000024142	Arglu1	arginine and glutamate rich 1	0.653351	0.168386	0.00274513
ENSRNOG00000014235	Zgpat	zinc finger CCCH-type and G-patch domain containing	0.806941	0.208154	0.00277793
ENSRNOG00000001476	Cldn4	claudin 4	2.65799	0.685911	0.00278922
ENSRNOG00000018225	Tp53inp2	tumor protein p53 inducible nuclear protein 2	0.481226	0.124234	0.00279633
ENSRNOG00000039807	Fam193b	family with sequence similarity 193, member B	0.922492	0.238159	0.00279633
ENSRNOG00000005287	Syne3	spectrin repeat containing, nuclear envelope family member 3	0.877785	0.226893	0.00284473
ENSRNOG00000007988	Timm22	translocase of inner mitochondrial membrane 22	-0.599429	0.155062	0.00287324
ENSRNOG00000010529	Thbs2	thrombospondin 2	0.670089	0.173377	0.00287647
ENSRNOG00000002413	Gpc4	glypican 4	0.65089	0.168674	0.00294245
ENSRNOG00000031743	Gbp2	guanylate binding protein 2	0.835103	0.216531	0.00296166
ENSRNOG00000014330	Pcmt1	protein-L-isoaspartate (D-aspartate) O-methyltransferase 1	-0.505916	0.131244	0.00297344
ENSRNOG00000001149	Pxn	paxillin	0.559599	0.145173	0.00297344
ENSRNOG00000006235	Nell2	neural EGFL like 2	-0.630238	0.163527	0.00297511
ENSRNOG00000002835	Luc7l3	LUC7-like 3 pre-mRNA splicing factor	0.749142	0.194416	0.00297778
ENSRNOG00000028641	Brpf3	bromodomain and PHD finger containing, 3	0.766188	0.198974	0.00300299
ENSRNOG00000006148	RGD1310352	similar to HTGN29 protein; keratinocytes associated transmembrane protein 2	-0.485469	0.126142	0.00302224
ENSRNOG00000013714	Snrpd1	small nuclear ribonucleoprotein D1	-0.717124	0.186375	0.00302631
ENSRNOG00000018191	Oprm1	opioid receptor, mu 1	-0.702159	0.182524	0.00302966
ENSRNOG00000018691	Ccnl2	cyclin L2	0.568617	0.147901	0.00305269
ENSRNOG00000014204	Pacsin3	protein kinase C and casein kinase substrate in neurons 3	0.696132	0.181173	0.00307386
ENSRNOG00000007267	Mnat1	MNAT CDK-activating kinase assembly factor 1	-0.596502	0.155288	0.00307427
ENSRNOG00000037852	Pirt	phosphoinositide-interacting regulator of transient receptor potential channels	-0.469618	0.122242	0.00307427
ENSRNOG00000003887	Lgi2	leucine-rich repeat LGI family, member 2	-0.438448	0.114163	0.00307699
ENSRNOG00000001494	Napa	NSF attachment protein alpha	-0.435704	0.113478	0.00308276
ENSRNOG00000042753	Fgf13	fibroblast growth factor 13	-0.558926	0.145684	0.00310676
ENSRNOG00000007316	Idh3B	isocitrate dehydrogenase 3 (NAD+) beta	-0.469335	0.122339	0.00310676
ENSRNOG00000026564	Ptpdc1	protein tyrosine phosphatase domain containing 1	0.599605	0.156306	0.00310676
ENSRNOG00000005828	Skp1	S-phase kinase-associated protein 1	-0.61405	0.160203	0.00314009
ENSRNOG00000003399	Hnrnph1	heterogeneous nuclear ribonucleoprotein H1	0.597329	0.155865	0.00314121
ENSRNOG00000001628	Pcp4	Purkinje cell protein 4	-0.674559	0.176128	0.00316177
ENSRNOG00000032350	Kcnip4	potassium voltage-gated channel interacting protein 4	-0.538339	0.140569	0.00316177
ENSRNOG00000010308	Nr2f2	nuclear receptor subfamily 2, group F, member 2	0.560486	0.146438	0.00318444
ENSRNOG00000031364	Kif1c	kinesin family member 1C	0.692776	0.181026	0.00318456
ENSRNOG00000018835	Notch2	notch 2	0.481318	0.125818	0.00319103
ENSRNOG00000027360	Srsf7	serine and arginine rich splicing factor 7	0.577862	0.151059	0.00319103
ENSRNOG00000018876	Sdccag3	serologically defined colon cancer antigen 3	0.712714	0.186343	0.00319304
ENSRNOG00000020594	Rhbdf1	rhomboid 5 homolog 1	0.600779	0.157172	0.00321653
ENSRNOG00000018371	Tubb6	tubulin, beta 6 class V	0.660272	0.172804	0.00322965
ENSRNOG00000018980	Tjap1	tight junction associated protein 1	0.803202	0.210261	0.00323472
ENSRNOG00000020217	Pagr1	Paxip1-associated glutamate-rich protein 1	0.830115	0.217479	0.0032682
ENSRNOG00000003905	Nsf	N-ethylmaleimide sensitive factor, vesicle fusing ATPase	-0.523268	0.137299	0.00333747
ENSRNOG00000020295	Plekhn1	pleckstrin homology domain containing N1	1.39267	0.365454	0.00333747
ENSRNOG00000019120	Hmgcs2	3-hydroxy-3-methylglutaryl-CoA synthase 2	0.602081	0.1581	0.00336546
ENSRNOG00000018982	Entpd3	ectonucleoside triphosphate diphosphohydrolase 3	-0.468132	0.122967	0.00337231
ENSRNOG00000023400	Dtx3l	deltex E3 ubiquitin ligase 3L	0.803398	0.211066	0.00337231
ENSRNOG00000036762	Itpripl2	inositol 1,4,5-trisphosphate receptor interacting protein-like 2	1.07412	0.282201	0.00337231
ENSRNOG00000051487	Kremen1	kringle containing transmembrane protein 1	0.580875	0.152878	0.00345655
ENSRNOG00000002218	Stbd1	starch binding domain 1	-0.574329	0.151326	0.00350957
ENSRNOG00000002388	Trim41	tripartite motif-containing 41	0.536033	0.141253	0.00350957
ENSRNOG00000008062	Dqx1	DEAQ box RNA-dependent ATPase 1	1.49511	0.394546	0.00357925
ENSRNOG00000003121	Rtn4rl1	reticulon 4 receptor-like 1	-0.516473	0.136343	0.00359261
ENSRNOG00000008943	Penk	proenkephalin	-1.16809	0.308581	0.00362433
ENSRNOG00000019935	Armc5	armadillo repeat containing 5	0.599877	0.158502	0.00362723
ENSRNOG00000001596	Atp5g3	ATP synthase, H+ transporting, mitochondrial Fo complex, subunit C3 (subunit 9)	-0.578985	0.153027	0.00363525
ENSRNOG00000002205	Ociad1	OCIA domain containing 1	-0.423445	0.11193	0.00363525
ENSRNOG00000013515	Ptpru	protein tyrosine phosphatase, receptor type, U	0.755524	0.199953	0.003696
ENSRNOG00000013312	Kcnt2	potassium sodium-activated channel subfamily T member 2	-0.691141	0.182954	0.00370087
ENSRNOG00000010853	Chrna7	cholinergic receptor nicotinic alpha 7 subunit	-0.548889	0.145326	0.00370445
ENSRNOG00000000841	Ddx39b	DExD-box helicase 39B	0.668443	0.177091	0.00373257
ENSRNOG00000013254	Dctn6	dynactin subunit 6	-0.480447	0.127339	0.00374939
ENSRNOG00000009729	Ubp1	upstream binding protein 1 (LBP-1a)	0.57641	0.152814	0.00375565
ENSRNOG00000019052	Ankzf1	ankyrin repeat and zinc finger domain containing 1	0.752727	0.199579	0.00375565
ENSRNOG00000043370	Fubp1	far upstream element binding protein 1	0.546367	0.144915	0.00376788
ENSRNOG00000018343	Isca1	iron-sulfur cluster assembly 1	-0.472556	0.125493	0.00383153
ENSRNOG00000017072	Slc16a14	solute carrier family 16, member 14	-0.813565	0.216154	0.0038417
ENSRNOG00000003616	Grem2	gremlin 2, DAN family BMP antagonist	-0.513637	0.136479	0.0038417
ENSRNOG00000037134	Shc4	SHC adaptor protein 4	0.748449	0.198871	0.0038417
ENSRNOG00000006336	Fyco1	FYVE and coiled-coil domain containing 1	0.622043	0.165441	0.00388924
ENSRNOG00000022249	Mllt10	myeloid/lymphoid or mixed-lineage leukemia; translocated to, 10	0.65896	0.175304	0.00389684
ENSRNOG00000019964	Taok2	TAO kinase 2	0.449825	0.119721	0.0039155
ENSRNOG00000059961	Rapgef3	Rap guanine nucleotide exchange factor 3	0.86621	0.230763	0.00395985
ENSRNOG00000010214	Scrn2	secernin 2	1.11909	0.298146	0.00395985
ENSRNOG00000012663	Mfsd6	major facilitator superfamily domain containing 6	-0.423408	0.112926	0.00401681
ENSRNOG00000005260	Acp1	acid phosphatase 1, soluble	-0.719765	0.192067	0.00403277
ENSRNOG00000011285	Zdhhc22	zinc finger, DHHC-type containing 22	-0.599712	0.160026	0.00403277
ENSRNOG00000013805	Tnip2	TNFAIP3 interacting protein 2	0.990416	0.264356	0.00404037
ENSRNOG00000059215	Pqlc1	PQ loop repeat containing 1	-0.538255	0.143732	0.00405932
ENSRNOG00000007574	Padi2	peptidyl arginine deiminase 2	0.656564	0.175397	0.00406915
ENSRNOG00000035583	Mir3546	microRNA 3546	2.47024	0.659908	0.00406915
ENSRNOG00000061484	Adamts2	ADAM metallopeptidase with thrombospondin type 1 motif, 2	0.547285	0.146251	0.00408108
ENSRNOG00000008165	Tpx2	TPX2, microtubule nucleation factor	0.917784	0.245411	0.00411102
ENSRNOG00000024863	Fam76b	family with sequence similarity 76, member B	0.714758	0.191203	0.00412886
ENSRNOG00000019073	Ikbkb	inhibitor of nuclear factor kappa B kinase subunit beta	0.63322	0.169419	0.00413135
ENSRNOG00000011684	Auh	AU RNA binding methylglutaconyl-CoA hydratase	-0.531827	0.142328	0.00413955
ENSRNOG00000003980	Ttc1	tetratricopeptide repeat domain 1	-0.493209	0.132052	0.00415577
ENSRNOG00000009080	Atp6v1d	ATPase H+ transporting V1 subunit D	-0.431676	0.115585	0.00415577
ENSRNOG00000058646	Zfp36l1	zinc finger protein 36, C3H type-like 1	0.525263	0.140765	0.00420109
ENSRNOG00000016358	Apba2	amyloid beta precursor protein binding family A member 2	-0.507564	0.136065	0.00421308
ENSRNOG00000025715	Dynlrb1	dynein light chain roadblock-type 1	-0.485477	0.130183	0.00422377
ENSRNOG00000029903	Spock3	SPARC/osteonectin, cwcv and kazal like domains proteoglycan 3	-0.678846	0.182197	0.00425874
ENSRNOG00000018524	Ezr	ezrin	0.537183	0.144151	0.00425874
ENSRNOG00000002682	Zfp692	zinc finger protein 692	0.967755	0.25975	0.00425874
ENSRNOG00000017915	Dvl2	dishevelled segment polarity protein 2	0.835161	0.224337	0.00430043
ENSRNOG00000002349	Gabra2	gamma-aminobutyric acid type A receptor alpha2 subunit	-0.486314	0.130996	0.00447202
ENSRNOG00000016281	Col4a1	collagen type IV alpha 1 chain	0.471902	0.127205	0.00451121
ENSRNOG00000003834	Map2k4	mitogen activated protein kinase kinase 4	-0.485304	0.130887	0.00453817
ENSRNOG00000019423	Dvl1	dishevelled segment polarity protein 1	0.537891	0.145096	0.00454166
ENSRNOG00000019009	Arrdc2	arrestin domain containing 2	0.780168	0.210484	0.00454396
ENSRNOG00000002800	Gdpd2	glycerophosphodiester phosphodiesterase domain containing 2	0.765358	0.20662	0.00457817
ENSRNOG00000005309	Scn8a	sodium voltage-gated channel alpha subunit 8	-0.610402	0.164847	0.00459424
ENSRNOG00000003385	Glrx2	glutaredoxin 2	-0.640253	0.172967	0.0046085
ENSRNOG00000017220	Tcirg1	T-cell immune regulator 1, ATPase H+ transporting V0 subunit A3	0.644051	0.174251	0.00470024
ENSRNOG00000055562	Dkc1	dyskerin pseudouridine synthase 1	0.599019	0.162192	0.00474439
ENSRNOG00000009661	Tgds	TDP-glucose 4,6-dehydratase	0.778061	0.210854	0.00479645
ENSRNOG00000008754	Flvcr2	feline leukemia virus subgroup C cellular receptor family, member 2	0.89596	0.243053	0.00485941
ENSRNOG00000005438	Pcsk2	proprotein convertase subtilisin/kexin type 2	-0.522156	0.141791	0.00492136
ENSRNOG00000007434	Ube2j1	ubiquitin-conjugating enzyme E2, J1	-0.474735	0.128931	0.00492184
ENSRNOG00000011237	Zc3h13	zinc finger CCCH type containing 13	0.565929	0.153851	0.00498435
ENSRNOG00000002360	Gabrg1	gamma-aminobutyric acid type A receptor gamma 1 subunit	-0.625806	0.17024	0.00501336
ENSRNOG00000006740	Gatsl3	GATS protein-like 3	0.799319	0.217421	0.00501336
ENSRNOG00000008570	Cadps	calcium dependent secretion activator	-0.497341	0.13544	0.00506063
ENSRNOG00000047143	Fkbp1b	FK506 binding protein 1B	-0.454022	0.123666	0.00506063
ENSRNOG00000004874	Flrt3	fibronectin leucine rich transmembrane protein 3	0.484898	0.132027	0.00506063
ENSRNOG00000024482	Tnrc18	trinucleotide repeat containing 18	0.503004	0.136995	0.00506063
ENSRNOG00000016800	Ss18	SS18, nBAF chromatin remodeling complex subunit	0.598378	0.162915	0.00506063
ENSRNOG00000011160	Sv2b	synaptic vesicle glycoprotein 2b	-0.502416	0.136907	0.00508347
ENSRNOG00000027456	Cdc42bpg	CDC42 binding protein kinase gamma	0.930377	0.25367	0.00511606
ENSRNOG00000029598	Robo2	roundabout guidance receptor 2	-0.488699	0.133326	0.00515184
ENSRNOG00000018659	Csf1	colony stimulating factor 1	0.651015	0.177852	0.00524402
ENSRNOG00000012183	Glrx	glutaredoxin	-0.485499	0.132655	0.0052464
ENSRNOG00000017914	Prkcdbp	protein kinase C, delta binding protein	0.574181	0.156977	0.00528074
ENSRNOG00000000043	Idua	iduronidase, alpha-L-	0.817593	0.223634	0.00530886
ENSRNOG00000018848	Eif1b	eukaryotic translation initiation factor 1B	-0.460753	0.126081	0.00531241
ENSRNOG00000001229	Col18a1	collagen type XVIII alpha 1 chain	0.503475	0.13776	0.00531241
ENSRNOG00000009156	Tra2a	transformer 2 alpha homolog	0.51948	0.142135	0.00531241
ENSRNOG00000045961	Lyrm7	LYR motif containing 7	-0.508878	0.139269	0.00531347
ENSRNOG00000010331	Ctsb	cathepsin B	-0.470291	0.128726	0.00531425
ENSRNOG00000039668	Col8a1	collagen type VIII alpha 1 chain	0.709016	0.194108	0.00532069
ENSRNOG00000011586	Ccnl1	cyclin L1	0.755805	0.20698	0.00533421
ENSRNOG00000053735	Hebp2	heme binding protein 2	-0.592195	0.162287	0.00537687
ENSRNOG00000005985	Kcnma1	potassium calcium-activated channel subfamily M alpha 1	-0.556084	0.152423	0.00537687
ENSRNOG00000013023	Gltscr2	glioma tumor suppressor candidate region gene 2	0.490156	0.134355	0.00537687
ENSRNOG00000007951	Galnt14	polypeptide N-acetylgalactosaminyltransferase 14	-0.502304	0.137779	0.00541973
ENSRNOG00000023809	Opcml	opioid binding protein/cell adhesion molecule-like	-0.712042	0.195529	0.00549751
ENSRNOG00000019492	Pomgnt2	protein O-linked mannose N-acetylglucosaminyltransferase 2 (beta 1,4-)	-0.586968	0.161257	0.00552385
ENSRNOG00000020426	Erf	Ets2 repressor factor	0.643314	0.176819	0.0055508
ENSRNOG00000009322	Ccdc126	coiled-coil domain containing 126	-0.776663	0.213856	0.00568391
ENSRNOG00000025235	Tmem130	transmembrane protein 130	-0.468212	0.128978	0.00570784
ENSRNOG00000060946	Cask	calcium/calmodulin dependent serine protein kinase	-0.53562	0.147574	0.00571302
ENSRNOG00000029592	Srsf11	serine and arginine rich splicing factor 11	0.552607	0.152275	0.00571455
ENSRNOG00000009740	Slco1c1	solute carrier organic anion transporter family, member 1c1	0.849056	0.234007	0.00571969
ENSRNOG00000060381	Col15a1	collagen type XV alpha 1 chain	1.16371	0.321038	0.00578772
ENSRNOG00000030210	Fndc1	fibronectin type III domain containing 1	0.721612	0.199182	0.00582216
ENSRNOG00000025120	Gli1	GLI family zinc finger 1	0.866797	0.239301	0.0058272
ENSRNOG00000002420	Zc3h7a	zinc finger CCCH type containing 7 A	0.601391	0.166059	0.00583195
ENSRNOG00000016047	Macf1	microtubule-actin crosslinking factor 1	0.396518	0.10952	0.00583793
ENSRNOG00000032441	Pan2	PAN2 poly(A) specific ribonuclease subunit	0.801253	0.221314	0.00583793
ENSRNOG00000008239	Repin1	replication initiator 1	0.722417	0.199674	0.00588333
ENSRNOG00000046744	Ankrd29	ankyrin repeat domain 29	-0.47816	0.132212	0.00590477
ENSRNOG00000025689	Abhd1	abhydrolase domain containing 1	0.615128	0.170181	0.00594184
ENSRNOG00000015191	Phc1	polyhomeotic homolog 1	0.673605	0.186611	0.00604475
ENSRNOG00000016955	Fam188a	family with sequence similarity 188, member A	-0.44579	0.123682	0.00616066
ENSRNOG00000060949	Anxa8	annexin A8	-0.792594	0.219974	0.00616827
ENSRNOG00000004150	Slc9a7	solute carrier family 9 member A7	-0.719569	0.199691	0.00616827
ENSRNOG00000003031	Atp2b4	ATPase plasma membrane Ca2+ transporting 4	0.52146	0.144766	0.00618269
ENSRNOG00000048242	Txlna	taxilin alpha	0.535005	0.148546	0.00618408
ENSRNOG00000022455	Cptp	ceramide-1-phosphate transfer protein	-0.502174	0.139468	0.00619649
ENSRNOG00000000519	Stk38	serine/threonine kinase 38	0.604427	0.168133	0.00632389
ENSRNOG00000027233	Trpc5	transient receptor potential cation channel, subfamily C, member 5	-1.33592	0.371799	0.00635328
ENSRNOG00000036667	Hexdc	hexosaminidase D	0.682228	0.189884	0.00635328
ENSRNOG00000032699	Ttyh1	tweety family member 1	0.445563	0.124095	0.00640044
ENSRNOG00000016327	Mcee	methylmalonyl CoA epimerase	-0.794441	0.221369	0.0064286
ENSRNOG00000002061	Ptpn13	protein tyrosine phosphatase, non-receptor type 13	0.517639	0.144251	0.0064286
ENSRNOG00000007678	Zfp263	zinc finger protein 263	0.839317	0.233918	0.0064286
ENSRNOG00000022242	Cxcl9	C-X-C motif chemokine ligand 9	1.11815	0.31186	0.00648388
ENSRNOG00000004179	Nts	neurotensin	-1.7063	0.476306	0.00653918
ENSRNOG00000000893	Tmem248	transmembrane protein 248	-0.487332	0.136022	0.00653918
ENSRNOG00000006151	Reg3b	regenerating family member 3 beta	1.17429	0.328246	0.00665229
ENSRNOG00000018281	Uqcrfs1	ubiquinol-cytochrome c reductase, Rieske iron-sulfur polypeptide 1	-0.53037	0.148314	0.00667902
ENSRNOG00000049351	Nat8l	N-acetyltransferase 8-like	-0.45727	0.127964	0.00673393
ENSRNOG00000009478	RGD1359108	similar to RIKEN cDNA 3110043O21	-0.508077	0.142217	0.00674534
ENSRNOG00000002751	Zdhhc15	zinc finger, DHHC-type containing 15	-0.564133	0.157943	0.00675085
ENSRNOG00000024428	Kif20a	kinesin family member 20A	1.23709	0.34638	0.00675085
ENSRNOG00000002270	Hnrnpdl	heterogeneous nuclear ribonucleoprotein D-like	0.587789	0.164708	0.00679132
ENSRNOG00000005868	Ttc21b	tetratricopeptide repeat domain 21B	0.629217	0.176309	0.00679132
ENSRNOG00000024456	Radil	Rap associating with DIL domain	0.770945	0.215997	0.00679132
ENSRNOG00000010895	Tmem30a	transmembrane protein 30A	-0.514816	0.14434	0.00683171
ENSRNOG00000031709	Ppfibp1	PPFIA binding protein 1	0.566699	0.158919	0.00684017
ENSRNOG00000001030	Tsc22d1	TSC22 domain family, member 1	-0.416556	0.116861	0.00686616
ENSRNOG00000031287	Cacna2d3	calcium voltage-gated channel auxiliary subunit alpha2delta 3	-0.454721	0.127585	0.00686777
ENSRNOG00000017154	Atp11a	ATPase phospholipid transporting 11A	-0.499563	0.14021	0.00688551
ENSRNOG00000002607	Sox9	SRY box 9	0.988829	0.277603	0.00689922
ENSRNOG00000005342	Rassf5	Ras association domain family member 5	-0.504373	0.141709	0.00696218
ENSRNOG00000032042	RGD1560108	similar to RIKEN cDNA 2700081O15	0.563572	0.158418	0.00699696
ENSRNOG00000003291	Creg1	cellular repressor of E1A-stimulated genes 1	-0.645144	0.181488	0.00704849
ENSRNOG00000013059	Aste1	asteroid homolog 1 (Drosophila)	1.32047	0.371425	0.00704849
ENSRNOG00000026474	Cad	carbamoyl-phosphate synthetase 2, aspartate transcarbamylase, and dihydroorotase	0.527918	0.148597	0.00709283
ENSRNOG00000011648	Aqp1	aquaporin 1	-0.4707	0.132521	0.0070952
ENSRNOG00000019302	Stx4	syntaxin 4	0.525143	0.147854	0.0070952
ENSRNOG00000015332	Thoc1	THO complex 1	0.762181	0.214731	0.00714644
ENSRNOG00000017235	Atp6v0d1	ATPase H+ transporting V0 subunit D1	-0.448049	0.126284	0.00716503
ENSRNOG00000058461	Sfpq	splicing factor proline and glutamine rich	0.52644	0.148371	0.00716503
ENSRNOG00000017952	Sept2	septin 2	0.5608	0.158116	0.00717536
ENSRNOG00000012960	Uap1l1	UDP-N-acetylglucosamine pyrophosphorylase 1 like 1	0.690836	0.194763	0.00717536
ENSRNOG00000026742	Ypel5	yippee-like 5	-0.407397	0.115129	0.00738907
ENSRNOG00000000701	Iscu	iron-sulfur cluster assembly enzyme	-0.518767	0.146749	0.00747691
ENSRNOG00000024990	Ppp1r1c	protein phosphatase 1, regulatory (inhibitor) subunit 1C	-0.438416	0.124055	0.0074942
ENSRNOG00000013516	Sf3b1	splicing factor 3b, subunit 1	0.483882	0.137078	0.00759883
ENSRNOG00000003533	Clcn4	chloride voltage-gated channel 4	-0.441543	0.125167	0.00765446
ENSRNOG00000015813	Ubr2	ubiquitin protein ligase E3 component n-recognin 2	0.449934	0.127575	0.0076661
ENSRNOG00000032374	Paqr9	progestin and adipoQ receptor family member 9	-0.643213	0.182412	0.00767357
ENSRNOG00000042427	Gskip	GSK3B interacting protein	-0.625741	0.177541	0.00767813
ENSRNOG00000051952	Tes	testin LIM domain protein	-0.465248	0.131986	0.00767813
ENSRNOG00000018840	Rnf40	ring finger protein 40	0.54059	0.153386	0.00767813
ENSRNOG00000051235	C2	complement C2	0.915218	0.259605	0.00767813
ENSRNOG00000000561	Pald1	phosphatase domain containing, paladin 1	0.522197	0.148208	0.00769492
ENSRNOG00000009873	Ints6	integrator complex subunit 6	0.536853	0.152554	0.00780863
ENSRNOG00000005434	Sptbn1	spectrin, beta, non-erythrocytic 1	0.416858	0.118494	0.0078299
ENSRNOG00000049882	Adcyap1	adenylate cyclase activating polypeptide 1	0.530927	0.150982	0.00786176
ENSRNOG00000033316	Foxo4	forkhead box O4	0.595025	0.169285	0.00789633
ENSRNOG00000021614	Kmt2e	lysine methyltransferase 2E	0.489899	0.1394	0.00790171
ENSRNOG00000004657	Sec23a	Sec23 homolog A, coat complex II component	-0.418585	0.119214	0.00798308
ENSRNOG00000012482	Ndrg4	NDRG family member 4	-0.422753	0.120427	0.00799457
ENSRNOG00000002977	Ttc19	tetratricopeptide repeat domain 19	-0.494295	0.140858	0.00802032
ENSRNOG00000006763	Rbm18	RNA binding motif protein 18	-0.489045	0.139488	0.00809261
ENSRNOG00000012363	Peli2	pellino E3 ubiquitin protein ligase family member 2	0.568546	0.162155	0.00809261
ENSRNOG00000022635	Dlg2	discs large MAGUK scaffold protein 2	-0.531384	0.151649	0.0081156
ENSRNOG00000002708	Phf8	PHD finger protein 8	0.471749	0.134603	0.0081156
ENSRNOG00000053991	P3h1	prolyl 3-hydroxylase 1	0.60689	0.173183	0.0081156
ENSRNOG00000053258	Faim2	Fas apoptotic inhibitory molecule 2	-0.703347	0.200798	0.00812468
ENSRNOG00000005652	Cntn4	contactin 4	-0.549801	0.15697	0.00812468
ENSRNOG00000011964	Abcd4	ATP binding cassette subfamily D member 4	0.930834	0.265759	0.00812468
ENSRNOG00000006075	Fez1	fasciculation and elongation protein zeta 1	-0.390365	0.111471	0.00813064
ENSRNOG00000020264	Dhrs1	dehydrogenase/reductase 1	0.815041	0.232817	0.00815452
ENSRNOG00000020030	Crlf1	cytokine receptor-like factor 1	0.711194	0.203195	0.00816449
ENSRNOG00000014242	Mrgprx1	MAS-related GPR, member X1	-0.663784	0.189854	0.00826838
ENSRNOG00000011130	Calca	calcitonin-related polypeptide alpha	-0.647163	0.185148	0.00828407
ENSRNOG00000017077	Snx7	sorting nexin 7	-0.479206	0.137214	0.00835244
ENSRNOG00000004430	Cep131	centrosomal protein 131	0.58077	0.166286	0.00835244
ENSRNOG00000027157	Ly6g6e	lymphocyte antigen 6 family member G6E	1.23097	0.352514	0.00835388
ENSRNOG00000015843	Itfg1	integrin alpha FG-GAP repeat containing 1	-0.440606	0.126225	0.00838256
ENSRNOG00000000840	Atp6v1g2	ATPase H+ transporting V1 subunit G2	-0.495698	0.142149	0.0084801
ENSRNOG00000033026	Dclk3	doublecortin-like kinase 3	0.780892	0.224012	0.00850679
ENSRNOG00000016688	Ston1	stonin 1	0.554085	0.158976	0.00851311
ENSRNOG00000009181	Dleu7	deleted in lymphocytic leukemia, 7	-0.755916	0.216967	0.00854302
ENSRNOG00000001440	Mdh2	malate dehydrogenase 2	-0.410014	0.117718	0.00856204
ENSRNOG00000003597	Tuba4a	tubulin, alpha 4A	-0.511967	0.147051	0.00859634
ENSRNOG00000000967	Aacs	acetoacetyl-CoA synthetase	0.444814	0.127821	0.00863483
ENSRNOG00000021984	Rgs7	regulator of G-protein signaling 7	-0.440081	0.126525	0.00867965
ENSRNOG00000020136	Tgm1	transglutaminase 1	1.53879	0.442539	0.00870033
ENSRNOG00000020438	Prpf38b	pre-mRNA processing factor 38B	0.520979	0.149851	0.00870459
ENSRNOG00000010230	Fam45a	family with sequence similarity 45, member A	-0.516391	0.148563	0.0087088
ENSRNOG00000011452	Aldoc	aldolase, fructose-bisphosphate C	-0.392825	0.113031	0.0087088
ENSRNOG00000030314	Golgb1	golgin B1	0.461085	0.132663	0.0087088
ENSRNOG00000008798	Pipox	pipecolic acid and sarcosine oxidase	2.04644	0.589032	0.00873276
ENSRNOG00000021143	Setdb1	SET domain, bifurcated 1	0.537941	0.154856	0.00873449
ENSRNOG00000008289	Slc25a3	solute carrier family 25 member 3	-0.384485	0.110696	0.00873639
ENSRNOG00000019433	Rab3a	RAB3A, member RAS oncogene family	-0.429387	0.123645	0.00874406
ENSRNOG00000016654	Galr1	galanin receptor 1	-0.891163	0.256676	0.00875766
ENSRNOG00000016714	Nrap	nebulin-related anchoring protein	-2.49427	0.720157	0.00898482
ENSRNOG00000012283	Chrna6	cholinergic receptor nicotinic alpha 6 subunit	-0.536992	0.155026	0.00898482
ENSRNOG00000003392	Grsf1	G-rich RNA sequence binding factor 1	-0.412565	0.119099	0.00898482
ENSRNOG00000014034	Olfml2a	olfactomedin-like 2A	0.395913	0.114283	0.00898482
ENSRNOG00000053400	Cfi	complement factor I	-0.708046	0.204586	0.00906094
ENSRNOG00000004060	Calm1	calmodulin 1	-0.437062	0.126409	0.0091424
ENSRNOG00000019570	Gng3	G protein subunit gamma 3	-0.433834	0.125481	0.0091424
ENSRNOG00000007607	Nr4a1	nuclear receptor subfamily 4, group A, member 1	0.561421	0.162387	0.0091424
ENSRNOG00000018237	Gstp1	glutathione S-transferase pi 1	-0.450845	0.130471	0.00918996
ENSRNOG00000018425	Dym	dymeclin	-0.412999	0.11955	0.00920833
ENSRNOG00000017879	Gab1	GRB2-associated binding protein 1	0.477314	0.138231	0.00924937
ENSRNOG00000019751	Cyb5r2	cytochrome b5 reductase 2	0.739973	0.214349	0.00926521
ENSRNOG00000018406	Wipf1	WAS/WASL interacting protein family, member 1	0.511879	0.14831	0.00927888
ENSRNOG00000022283	Lhfpl5	lipoma HMGIC fusion partner-like 5	-0.569457	0.165015	0.0092818
ENSRNOG00000053347	Ccdc28a	coiled-coil domain containing 28A	-0.61058	0.176979	0.00929759
ENSRNOG00000019065	Zfp385b	zinc finger protein 385B	-0.56445	0.163622	0.00929759
ENSRNOG00000008565	Nkiras1	NFKB inhibitor interacting Ras-like 1	-0.506468	0.14683	0.00929759
ENSRNOG00000012767	Micu3	mitochondrial calcium uptake family, member 3	-0.494913	0.143539	0.00930914
ENSRNOG00000013658	Nefl	neurofilament light	-0.456699	0.132441	0.00930914
ENSRNOG00000016412	Fxyd6	FXYD domain-containing ion transport regulator 6	0.576511	0.167207	0.00930914
ENSRNOG00000015523	RGD1308147	similar to expressed sequence AW209491	-0.5978	0.173503	0.00937919
ENSRNOG00000015033	Mxd4	Max dimerization protein 4	0.482879	0.14021	0.0094187
ENSRNOG00000006030	Ptprz1	protein tyrosine phosphatase, receptor type Z1	0.416902	0.121126	0.00945196
ENSRNOG00000003350	Mospd2	motile sperm domain containing 2	0.520147	0.151091	0.00945196
ENSRNOG00000026870	Clic6	chloride intracellular channel 6	0.685463	0.199145	0.00945196
ENSRNOG00000006137	Arid1a	AT-rich interaction domain 1A	0.462681	0.134492	0.00947121
ENSRNOG00000005387	Rbm3	RNA binding motif (RNP1, RRM) protein 3	0.539055	0.156666	0.00947121
ENSRNOG00000013267	Helz2	helicase with zinc finger 2, transcriptional coactivator	0.888628	0.258291	0.00947121
ENSRNOG00000002947	Dpt	dermatopontin	-1.34514	0.391068	0.00947748
ENSRNOG00000017751	Arl6ip1	ADP-ribosylation factor like GTPase 6 interacting protein 1	-0.431517	0.125625	0.00963045
ENSRNOG00000021067	Fxyd7	FXYD domain-containing ion transport regulator 7	-0.493215	0.143665	0.00963795
ENSRNOG00000059705	Elmo1	engulfment and cell motility 1	-0.445954	0.129906	0.00963795
ENSRNOG00000003858	Atp6ap2	ATPase H+ transporting accessory protein 2	-0.435813	0.1269	0.00963795
ENSRNOG00000000248	Srsf2	serine and arginine rich splicing factor 2	0.51473	0.149923	0.00963795
ENSRNOG00000006049	Rfx1	regulatory factor X1	0.748433	0.217952	0.00963795
ENSRNOG00000004131	Pkn1	protein kinase N1	0.498361	0.145203	0.00965023
ENSRNOG00000014795	Nr2f1	nuclear receptor subfamily 2, group F, member 1	0.508373	0.148153	0.00965344
ENSRNOG00000001808	Ints13	integrator complex subunit 13	0.628523	0.183171	0.00965344
ENSRNOG00000011781	Oplah	5-oxoprolinase (ATP-hydrolysing)	0.626522	0.18262	0.00966197
ENSRNOG00000003348	Rasd1	ras related dexamethasone induced 1	1.09431	0.319069	0.0096858
ENSRNOG00000006800	Tmem246	transmembrane protein 246	-0.534607	0.156104	0.00984777
ENSRNOG00000001629	Wrb	tryptophan rich basic protein	-0.444784	0.129884	0.00984777
ENSRNOG00000000985	Cpsf4	cleavage and polyadenylation specific factor 4	0.772842	0.225713	0.00985148
ENSRNOG00000060329	Emb	embigin	-0.581218	0.169782	0.00986273
ENSRNOG00000053210	Zc3h11a	zinc finger CCCH-type containing 11A	0.444639	0.129941	0.00989447
ENSRNOG00000058973	Atad2b	ATPase family, AAA domain containing 2B	0.512692	0.149835	0.00989447
ENSRNOG00000016357	Casc4	cancer susceptibility 4	-0.392185	0.114669	0.00993818
ENSRNOG00000032490	Cdh7	cadherin 7	-0.740272	0.21658	0.0100034
ENSRNOG00000004221	Lgr5	leucine rich repeat containing G protein coupled receptor 5	0.452335	0.132379	0.0100152
ENSRNOG00000023346	Rsg1	REM2 and RAB-like small GTPase 1	0.921592	0.269701	0.0100152
ENSRNOG00000009862	Olfm1	olfactomedin 1	-0.426425	0.124836	0.0100417
ENSRNOG00000058053	Ube2n	ubiquitin-conjugating enzyme E2N	-0.578784	0.169517	0.0100776
ENSRNOG00000014851	Col4a4	collagen type IV alpha 4 chain	0.629799	0.184466	0.0100776
ENSRNOG00000005561	Brinp1	BMP/retinoic acid inducible neural specific 1	-0.540215	0.158265	0.0100945
ENSRNOG00000018194	Srrm1	serine and arginine repetitive matrix 1	0.542541	0.158987	0.0101138
ENSRNOG00000023541	Ahctf1	AT hook containing transcription factor 1	0.452606	0.132823	0.0102833
ENSRNOG00000026040	Prss53	protease, serine, 53	1.53706	0.451168	0.0102969
ENSRNOG00000046000	Clasrp	CLK4-associating serine/arginine rich protein	0.811055	0.238118	0.0103117
ENSRNOG00000054765	Renbp	renin binding protein	0.794031	0.233247	0.0103684
ENSRNOG00000061845	Cttnbp2	cortactin binding protein 2	0.529319	0.155534	0.0103932
ENSRNOG00000008274	Xpc	XPC complex subunit, DNA damage recognition and repair factor	0.611757	0.180237	0.0107289
ENSRNOG00000017828	Egr3	early growth response 3	0.840169	0.247638	0.0107716
ENSRNOG00000003947	Ntn1	netrin 1	0.788837	0.232546	0.0107788
ENSRNOG00000020169	Gimap8	GTPase, IMAP family member 8	0.714946	0.210822	0.0108022
ENSRNOG00000010079	Car3	carbonic anhydrase 3	-5.41846	1.59875	0.0108684
ENSRNOG00000013766	Acaa2	acetyl-CoA acyltransferase 2	-0.630704	0.186206	0.010922
ENSRNOG00000016474	Tspan3	tetraspanin 3	-0.425166	0.125523	0.010922
ENSRNOG00000020167	Reep5	receptor accessory protein 5	-0.408023	0.120609	0.0110722
ENSRNOG00000042333	Dnal1	dynein, axonemal, light chain 1	0.492598	0.14576	0.0111868
ENSRNOG00000032447	Zfp641	zinc finger protein 641	0.939796	0.278089	0.0111868
ENSRNOG00000020713	Osbpl5	oxysterol binding protein-like 5	0.614844	0.182145	0.0113319
ENSRNOG00000017976	Slco2b1	solute carrier organic anion transporter family, member 2b1	0.599002	0.177563	0.0114044
ENSRNOG00000011140	Fam213a	family with sequence similarity 213, member A	-0.483435	0.143324	0.0114078
ENSRNOG00000014142	Ogfrl1	opioid growth factor receptor-like 1	-0.500445	0.148434	0.0114558
ENSRNOG00000026577	Cpne4	copine 4	-0.479551	0.142301	0.0114746
ENSRNOG00000004751	Jkamp	JNK1/MAPK8-associated membrane protein	-0.42086	0.124883	0.0114746
ENSRNOG00000010117	Eif3a	eukaryotic translation initiation factor 3, subunit A	0.371128	0.110122	0.0114746
ENSRNOG00000014508	Mgll	monoglyceride lipase	0.567192	0.168425	0.0115588
ENSRNOG00000015030	Tjp2	tight junction protein 2	0.507071	0.150614	0.0115825
ENSRNOG00000039985	Ube2a	ubiquitin-conjugating enzyme E2A	-0.444416	0.132107	0.0116785
ENSRNOG00000005861	Hsd11b1	hydroxysteroid 11-beta dehydrogenase 1	-1.00858	0.300065	0.0117153
ENSRNOG00000018842	Pou4f3	POU class 4 homeobox 3	-0.570604	0.16971	0.0117153
ENSRNOG00000008746	Dtd1	D-tyrosyl-tRNA deacylase 1	-0.488645	0.145384	0.0117153
ENSRNOG00000009932	Mctp2	multiple C2 and transmembrane domain containing 2	-0.445489	0.132489	0.0117153
ENSRNOG00000030654	Man2c1	mannosidase, alpha, class 2C, member 1	0.537693	0.159976	0.0117153
ENSRNOG00000049336	Lime1	Lck interacting transmembrane adaptor 1	1.05869	0.314968	0.0117153
ENSRNOG00000019184	Npr3	natriuretic peptide receptor 3	0.742775	0.221157	0.0118063
ENSRNOG00000009700	Dync1i1	dynein cytoplasmic 1 intermediate chain 1	-0.431433	0.128527	0.0118696
ENSRNOG00000003769	Tmem163	transmembrane protein 163	-0.531607	0.158392	0.0118746
ENSRNOG00000003927	Cd55	CD55 molecule, decay accelerating factor for complement	-0.416399	0.124136	0.0119027
ENSRNOG00000006747	Cc2d1a	coiled-coil and C2 domain containing 1A	0.52306	0.15593	0.0119027
ENSRNOG00000053635	Zfp192	zinc finger protein 192	0.587591	0.175179	0.0119027
ENSRNOG00000011521	Filip1	filamin A interacting protein 1	0.610574	0.182004	0.0119027
ENSRNOG00000007921	Hnrnpm	heterogeneous nuclear ribonucleoprotein M	0.487945	0.145491	0.0119068
ENSRNOG00000002142	Cds1	CDP-diacylglycerol synthase 1	-0.460922	0.137498	0.0119594
ENSRNOG00000019606	Trpv3	transient receptor potential cation channel, subfamily V, member 3	0.988781	0.295	0.0119623
ENSRNOG00000011074	Calcb	calcitonin-related polypeptide, beta	-0.550527	0.164338	0.0120134
ENSRNOG00000003198	RGD1305733	similar to RIKEN cDNA 2900011O08	-0.395827	0.11816	0.0120134
ENSRNOG00000053428	Ccpg1	cell cycle progression 1	-0.405325	0.121111	0.0121271
ENSRNOG00000061373	Loxl3	lysyl oxidase-like 3	0.693319	0.207192	0.0121271
ENSRNOG00000006718	Rbm33	RNA binding motif protein 33	0.70115	0.209511	0.0121271
ENSRNOG00000047960	Rab9b	RAB9B, member RAS oncogene family	-0.481822	0.144009	0.0121336
ENSRNOG00000014166	Smoc2	SPARC related modular calcium binding 2	0.724293	0.216684	0.0122566
ENSRNOG00000003221	Myoc	myocilin	0.603527	0.180685	0.0123485
ENSRNOG00000018305	St8sia3	ST8 alpha-N-acetyl-neuraminide alpha-2,8-sialyltransferase 3	-0.470668	0.141057	0.0124886
ENSRNOG00000003359	Ogt	O-linked N-acetylglucosamine (GlcNAc) transferase	0.525514	0.157588	0.0125503
ENSRNOG00000016256	Myo9b	myosin IXb	0.529168	0.158687	0.0125503
ENSRNOG00000013865	Zmym6	zinc finger MYM-type containing 6	0.609836	0.182904	0.012556
ENSRNOG00000000520	Srsf3	serine and arginine rich splicing factor 3	0.461888	0.138568	0.0125807
ENSRNOG00000007637	Acer2	alkaline ceramidase 2	0.681504	0.20449	0.0125921
ENSRNOG00000010146	Ndn	necdin, MAGE family member	-0.432542	0.129843	0.0126419
ENSRNOG00000007250	Six4	SIX homeobox 4	-0.461248	0.13853	0.012675
ENSRNOG00000002746	Fstl1	follistatin-like 1	-0.393243	0.118108	0.012675
ENSRNOG00000048449	Itgb3	integrin subunit beta 3	0.745125	0.223794	0.012675
ENSRNOG00000019154	Zmynd8	zinc finger, MYND-type containing 8	0.500495	0.150403	0.0127419
ENSRNOG00000024967	Uqcrb	ubiquinol-cytochrome c reductase binding protein	-0.523107	0.157229	0.0127466
ENSRNOG00000002074	Rest	RE1-silencing transcription factor	0.650122	0.195413	0.0127466
ENSRNOG00000010784	Scg3	secretogranin III	-0.410358	0.123471	0.0128869
ENSRNOG00000015076	Cyp26b1	cytochrome P450, family 26, subfamily b, polypeptide 1	0.660554	0.19879	0.0129011
ENSRNOG00000059480	Supt20h	SPT20 homolog, SAGA complex component	0.544885	0.164019	0.0129219
ENSRNOG00000003400	Fmo4	flavin containing monooxygenase 4	1.19744	0.360527	0.0129386
ENSRNOG00000012422	Tnik	TRAF2 and NCK interacting kinase	0.465826	0.140296	0.012972
ENSRNOG00000005850	Gdap1	ganglioside-induced differentiation-associated-protein 1	-0.457768	0.137941	0.0130376
ENSRNOG00000009696	Mdm4	MDM4, p53 regulator	0.62128	0.187236	0.0130402
ENSRNOG00000037435	Tmem196	transmembrane protein 196	-0.718826	0.216754	0.013111
ENSRNOG00000010830	Slc25a4	solute carrier family 25 member 4	-0.389503	0.117475	0.0131283
ENSRNOG00000019704	Resp18	regulated endocrine-specific protein 18	-0.53049	0.160068	0.0131689
ENSRNOG00000001996	Ythdc1	YTH domain containing 1	0.457117	0.137932	0.0131689
ENSRNOG00000046345	Rpn1	ribophorin I	-0.384115	0.115976	0.0132243
ENSRNOG00000016552	Hmgcs1	3-hydroxy-3-methylglutaryl-CoA synthase 1	0.408134	0.123254	0.0132243
ENSRNOG00000017720	Mxd1	max dimerization protein 1	0.604282	0.182458	0.0132243
ENSRNOG00000000474	Rgl2	ral guanine nucleotide dissociation stimulator-like 2	0.625532	0.188878	0.0132243
ENSRNOG00000000288	Scarf2	scavenger receptor class F, member 2	0.652222	0.196974	0.0132243
ENSRNOG00000016122	Hmgcr	3-hydroxy-3-methylglutaryl-CoA reductase	0.367049	0.110888	0.0132544
ENSRNOG00000014644	Zic1	Zic family member 1	0.766871	0.23169	0.0132544
ENSRNOG00000046366	Dmd	dystrophin	0.423316	0.127917	0.0132672
ENSRNOG00000000638	Zfp365	zinc finger protein 365	-0.430488	0.130185	0.0133555
ENSRNOG00000012860	Tmem184c	transmembrane protein 184C	-0.382637	0.115745	0.0133555
ENSRNOG00000001453	Baz1b	bromodomain adjacent to zinc finger domain, 1B	0.433249	0.131059	0.0133555
ENSRNOG00000018412	Sfi1	SFI1 centrin binding protein	0.527986	0.159702	0.0133555
ENSRNOG00000018350	Shtn1	shootin 1	0.63463	0.191926	0.0133555
ENSRNOG00000004006	Dnajb9	DnaJ heat shock protein family (Hsp40) member B9	-0.557539	0.168783	0.0134538
ENSRNOG00000020345	Slc25a42	solute carrier family 25, member 42	0.554078	0.167748	0.0134538
ENSRNOG00000017091	Slc25a46	solute carrier family 25, member 46	-0.445596	0.134927	0.0134636
ENSRNOG00000060141	Epdr1	ependymin related 1	-0.373349	0.113064	0.0134674
ENSRNOG00000000809	Atat1	alpha tubulin acetyltransferase 1	0.725863	0.219853	0.0134757
ENSRNOG00000001518	Itga6	integrin subunit alpha 6	0.42869	0.129931	0.0135664
ENSRNOG00000015418	Klhl14	kelch-like family member 14	-1.15266	0.349564	0.0136278
ENSRNOG00000003707	Zmym3	zinc finger MYM-type containing 3	0.585659	0.1776	0.0136278
ENSRNOG00000049683	Sh3gl1	SH3 domain-containing GRB2-like 1	0.536415	0.162713	0.0136453
ENSRNOG00000014191	Zfp395	zinc finger protein 395	0.549129	0.166584	0.0136453
ENSRNOG00000019208	P2rx5	purinergic receptor P2X 5	-0.624253	0.189432	0.013663
ENSRNOG00000049471	Steap3	STEAP3 metalloreductase	-0.52219	0.158458	0.013663
ENSRNOG00000057855	F5	coagulation factor V	-2.21914	0.673707	0.0136696
ENSRNOG00000004918	Kcna4	potassium voltage-gated channel subfamily A member 4	-0.614429	0.186584	0.0136696
ENSRNOG00000003928	Tmco1	transmembrane and coiled-coil domains 1	-0.566666	0.172085	0.0136696
ENSRNOG00000010284	St3gal5	ST3 beta-galactoside alpha-2,3-sialyltransferase 5	-0.552289	0.167698	0.0136696
ENSRNOG00000005929	Them6	thioesterase superfamily member 6	-0.535448	0.162637	0.0136696
ENSRNOG00000008218	Atp6v0e2	ATPase, H+ transporting V0 subunit e2	-0.419593	0.127392	0.0136696
ENSRNOG00000006646	Vopp1	vesicular, overexpressed in cancer, prosurvival protein 1	-0.37175	0.112879	0.0136696
ENSRNOG00000034037	Zfp266	zinc finger protein 266	0.408341	0.124017	0.0136696
ENSRNOG00000021017	Car11	carbonic anhydrase 11	0.622526	0.188968	0.0136696
ENSRNOG00000012121	Sdf2	stromal cell derived factor 2	-0.444276	0.134964	0.0136746
ENSRNOG00000037627	Trappc1	trafficking protein particle complex 1	-0.430835	0.130908	0.0136746
ENSRNOG00000023463	Parp9	poly (ADP-ribose) polymerase family, member 9	0.642706	0.195271	0.0136746
ENSRNOG00000007917	Cd46	CD46 molecule	1.1003	0.334346	0.0136746
ENSRNOG00000052802	Aldoa	aldolase, fructose-bisphosphate A	-0.394961	0.120031	0.0136782
ENSRNOG00000007286	Mdm1	Mdm1 nuclear protein	0.781737	0.237868	0.0138608
ENSRNOG00000011949	Ndufb5	NADH:ubiquinone oxidoreductase subunit B5	-0.678931	0.206676	0.0139152
ENSRNOG00000010296	Slc7a7	solute carrier family 7 member 7	-0.441274	0.134374	0.0139527
ENSRNOG00000014058	Tomm22	translocase of outer mitochondrial membrane 22	-0.450082	0.13721	0.0141195
ENSRNOG00000009085	Prkag2	protein kinase AMP-activated non-catalytic subunit gamma 2	-0.39576	0.120696	0.0141658
ENSRNOG00000043387	Cpe	carboxypeptidase E	-0.383995	0.117125	0.0141738
ENSRNOG00000010652	Dock6	dedicator of cytokinesis 6	0.529664	0.161574	0.0141752
ENSRNOG00000016643	Lpcat2	lysophosphatidylcholine acyltransferase 2	0.521841	0.159272	0.0142306
ENSRNOG00000009139	Fubp3	far upstream element binding protein 3	0.54011	0.164844	0.0142306
ENSRNOG00000000463	Col11a2	collagen type XI alpha 2 chain	1.11707	0.341047	0.014265
ENSRNOG00000025011	Chd8	chromodomain helicase DNA binding protein 8	0.387071	0.11821	0.0142976
ENSRNOG00000016816	Phf2	PHD finger protein 2	0.491807	0.150242	0.0143323
ENSRNOG00000001243	Zcchc8	zinc finger CCHC-type containing 8	0.610733	0.186703	0.0144321
ENSRNOG00000055471	Ywhah	tyrosine 3-monooxygenase/tryptophan 5-monooxygenase activation protein, eta	-0.381876	0.116798	0.0144982
ENSRNOG00000007256	Necab1	N-terminal EF-hand calcium binding protein 1	-0.500794	0.153195	0.0145087
ENSRNOG00000010646	Tmem229b	transmembrane protein 229B	-0.450387	0.137817	0.0145436
ENSRNOG00000015480	Prkcz	protein kinase C, zeta	-0.396783	0.121449	0.0145694
ENSRNOG00000002394	Tpr	translocated promoter region, nuclear basket protein	0.403413	0.123507	0.0145694
ENSRNOG00000054891	Cnot6	CCR4-NOT transcription complex, subunit 6	0.47405	0.145136	0.0145694
ENSRNOG00000000640	Egr2	early growth response 2	0.697673	0.213602	0.0145694
ENSRNOG00000023548	Sned1	sushi, nidogen and EGF-like domains 1	0.576522	0.176587	0.0146097
ENSRNOG00000010977	Igfbp6	insulin-like growth factor binding protein 6	0.665439	0.203812	0.0146097
ENSRNOG00000006116	Hk2	hexokinase 2	0.677754	0.207642	0.014632
ENSRNOG00000016470	Ndufa10l1	NADH dehydrogenase (ubiquinone) 1 alpha subcomplex 10-like 1	-0.44078	0.135117	0.0146793
ENSRNOG00000017829	Ssu72	SSU72 homolog, RNA polymerase II CTD phosphatase	-0.420955	0.129045	0.0146793
ENSRNOG00000009495	Src	SRC proto-oncogene, non-receptor tyrosine kinase	0.416302	0.127627	0.0146793
ENSRNOG00000000563	Adamts14	ADAM metallopeptidase with thrombospondin type 1 motif, 14	0.965427	0.295936	0.0146793
ENSRNOG00000002840	Atp5b	ATP synthase, H+ transporting, mitochondrial F1 complex, beta polypeptide	-0.379703	0.116434	0.0147023
ENSRNOG00000023778	Gcnt2	glucosaminyl (N-acetyl) transferase 2, I-branching enzyme	-0.412496	0.126506	0.0147066
ENSRNOG00000024144	Cdipt	CDP-diacylglycerol--inositol 3-phosphatidyltransferase	-0.37803	0.116054	0.0148426
ENSRNOG00000000999	Smurf1	SMAD specific E3 ubiquitin protein ligase 1	0.457804	0.140544	0.0148426
ENSRNOG00000023896	Dusp6	dual specificity phosphatase 6	0.533244	0.163715	0.0148426
ENSRNOG00000011044	Clmn	calmin	0.679182	0.208722	0.0149904
ENSRNOG00000027601	Lhfpl1	lipoma HMGIC fusion partner-like 1	-0.58454	0.179706	0.0150399
ENSRNOG00000055382	Hcn1	hyperpolarization-activated cyclic nucleotide-gated potassium channel 1	-0.566705	0.174406	0.0150867
ENSRNOG00000020650	Slc17a7	solute carrier family 17 member 7	-0.431162	0.132657	0.0150867
ENSRNOG00000003973	Cyb5r1	cytochrome b5 reductase 1	-0.368426	0.113377	0.0150867
ENSRNOG00000050585	Pgam1	phosphoglycerate mutase 1	-0.35775	0.110071	0.0150867
ENSRNOG00000006803	Dnajc10	DnaJ heat shock protein family (Hsp40) member C10	-0.349034	0.107408	0.0150867
ENSRNOG00000007329	Frmd6	FERM domain containing 6	0.416684	0.128219	0.0150867
ENSRNOG00000000464	Rxrb	retinoid X receptor beta	0.550269	0.169308	0.0150867
ENSRNOG00000015669	Kctd11	potassium channel tetramerization domain containing 11	0.653493	0.201064	0.0150867
ENSRNOG00000019915	Xrcc1	X-ray repair cross complementing 1	0.525415	0.161726	0.0150999
ENSRNOG00000000108	Aga	aspartylglucosaminidase	0.47715	0.1469	0.0151181
ENSRNOG00000008246	Emilin1	elastin microfibril interfacer 1	0.620093	0.19097	0.0151581
ENSRNOG00000007939	Naprt	nicotinate phosphoribosyltransferase	0.772316	0.237915	0.0151885
ENSRNOG00000056697	Kcnab1	potassium voltage-gated channel subfamily A member regulatory beta subunit 1	-0.420223	0.129551	0.0152894
ENSRNOG00000021497	Akt3	AKT serine/threonine kinase 3	-0.360749	0.111207	0.0152894
ENSRNOG00000024945	Dusp18	dual specificity phosphatase 18	0.479399	0.14781	0.0152905
ENSRNOG00000015701	Rreb1	ras responsive element binding protein 1	0.608179	0.187647	0.0153806
ENSRNOG00000049232	Tcf7l2	transcription factor 7 like 2	0.707316	0.218237	0.0153806
ENSRNOG00000009910	Swap70	SWAP switching B-cell complex 70	0.452344	0.139601	0.015406
ENSRNOG00000048981	Ahsa1	activator of Hsp90 ATPase activity 1	-0.427402	0.131991	0.0155048
ENSRNOG00000012820	Add3	adducin 3	0.461011	0.142398	0.0155226
ENSRNOG00000009000	Foxj2	forkhead box J2	0.592954	0.183219	0.0155703
ENSRNOG00000021263	Tmem230	transmembrane protein 230	-0.437249	0.135145	0.0156028
ENSRNOG00000015095	Spryd7	SPRY domain containing 7	-0.626547	0.193682	0.0156122
ENSRNOG00000050780	Fpgs	folylpolyglutamate synthase	0.659582	0.203973	0.0156639
ENSRNOG00000007829	Lactb2	lactamase, beta 2	-0.532694	0.164789	0.0157062
ENSRNOG00000003520	Prdx2	peroxiredoxin 2	-0.585306	0.181137	0.0157436
ENSRNOG00000059344	Tpcn1	two pore segment channel 1	0.480803	0.148789	0.0157436
ENSRNOG00000021175	Otub1	OTU deubiquitinase, ubiquitin aldehyde binding 1	-0.409575	0.126822	0.0158236
ENSRNOG00000043388	Irf3	interferon regulatory factor 3	0.68172	0.211136	0.0158458
ENSRNOG00000022472	Snap47	synaptosomal-associated protein, 47	-0.593016	0.183688	0.0158532
ENSRNOG00000029061	Hirip3	HIRA interacting protein 3	0.59487	0.184325	0.0158965
ENSRNOG00000050323	Srsf1	serine and arginine rich splicing factor 1	0.446329	0.138394	0.0160033
ENSRNOG00000020668	Cpsf7	cleavage and polyadenylation specific factor 7	0.522744	0.162114	0.0160153
ENSRNOG00000017444	Nrsn1	neurensin 1	-0.42694	0.132459	0.0160738
ENSRNOG00000025701	Nifk	nucleolar protein interacting with the FHA domain of MKI67	-0.51103	0.158572	0.0160838
ENSRNOG00000017820	Nqo2	N-ribosyldihydronicotinamide:quinone reductase 2	0.498525	0.154759	0.0161451
ENSRNOG00000026059	Paqr6	progestin and adipoQ receptor family member 6	0.528394	0.164232	0.0163512
ENSRNOG00000018958	Mt3	metallothionein 3	-0.498082	0.154826	0.0163521
ENSRNOG00000022414	Zfp142	zinc finger protein 142	0.513447	0.15962	0.0163553
ENSRNOG00000004756	Syt2	synaptotagmin 2	-0.464765	0.144513	0.0163726
ENSRNOG00000000866	Rbmx	RNA binding motif protein, X-linked	0.562138	0.174844	0.0164112
ENSRNOG00000004773	Yaf2	YY1 associated factor 2	-0.461608	0.14385	0.0167307
ENSRNOG00000016576	Carmil1	capping protein regulator and myosin 1 linker 1	0.52436	0.163393	0.0167307
ENSRNOG00000011189	Acy1	aminoacylase 1	0.530414	0.165364	0.0167937
ENSRNOG00000003332	Nt5m	5',3'-nucleotidase, mitochondrial	-0.626958	0.195542	0.0168509
ENSRNOG00000006810	Lancl2	LanC like 2	-0.459276	0.143293	0.0168509
ENSRNOG00000055572	Idh3g	isocitrate dehydrogenase 3 (NAD), gamma	-0.381816	0.119129	0.0168509
ENSRNOG00000028688	Ctns	cystinosin, lysosomal cystine transporter	0.475069	0.148224	0.0168509
ENSRNOG00000033575	Emid1	EMI domain containing 1	0.690107	0.215278	0.0168509
ENSRNOG00000004232	G2e3	G2/M-phase specific E3 ubiquitin protein ligase	0.78061	0.243701	0.0169455
ENSRNOG00000017644	Usp6nl	USP6 N-terminal like	0.450305	0.140644	0.0170099
ENSRNOG00000042068	Otud7b	OTU deubiquitinase 7B	0.441322	0.137899	0.0170582
ENSRNOG00000011690	Rmdn3	regulator of microtubule dynamics 3	0.745896	0.233062	0.0170582
ENSRNOG00000000931	Sfswap	splicing factor SWAP homolog	0.586986	0.183485	0.0171127
ENSRNOG00000015655	Ptgfrn	prostaglandin F2 receptor inhibitor	0.404601	0.126522	0.0171676
ENSRNOG00000012196	Asah2	N-acylsphingosine amidohydrolase 2	-0.489456	0.153235	0.0173548
ENSRNOG00000012439	Bid	BH3 interacting domain death agonist	-0.422353	0.132216	0.0173548
ENSRNOG00000001689	Arl6	ADP-ribosylation factor like GTPase 6	-0.503534	0.157744	0.0174602
ENSRNOG00000015233	Etfa	electron transfer flavoprotein alpha subunit	-0.45845	0.143666	0.0175033
ENSRNOG00000022911	Hjurp	Holliday junction recognition protein	1.38489	0.434151	0.017558
ENSRNOG00000010232	Enpp5	ectonucleotide pyrophosphatase/phosphodiesterase 5	-0.396109	0.124248	0.0176501
ENSRNOG00000006608	Tmem70	transmembrane protein 70	-0.516451	0.16205	0.0176973
ENSRNOG00000057703	Cabp7	calcium binding protein 7	-0.807828	0.253707	0.0178504
ENSRNOG00000010204	Tmem9	transmembrane protein 9	-0.548847	0.172407	0.0178504
ENSRNOG00000005386	Kitlg	KIT ligand	-0.427577	0.134319	0.0178504
ENSRNOG00000013572	Lxn	latexin	-0.415838	0.130614	0.0178504
ENSRNOG00000002722	Sec14l1	SEC14-like lipid binding 1	0.418349	0.131462	0.0178941
ENSRNOG00000005884	Emc7	ER membrane protein complex subunit 7	-0.500221	0.157358	0.0180745
ENSRNOG00000007230	Kank3	KN motif and ankyrin repeat domains 3	0.793365	0.249582	0.0180745
ENSRNOG00000016608	Zfp579	zinc finger protein 579	0.719894	0.226652	0.0182166
ENSRNOG00000013603	Dffa	DNA fragmentation factor subunit alpha	-0.370477	0.116655	0.018222
ENSRNOG00000018054	F2rl2	coagulation factor II (thrombin) receptor-like 2	-0.62714	0.197503	0.0182337
ENSRNOG00000012827	Mlf1	myeloid leukemia factor 1	-0.947257	0.298474	0.0183204
ENSRNOG00000011859	Eif5a2	eukaryotic translation initiation factor 5A2	-0.524777	0.16545	0.0184182
ENSRNOG00000019354	Ptch1	patched 1	0.448162	0.141368	0.0185032
ENSRNOG00000010248	Serpini1	serpin family I member 1	-0.563906	0.177972	0.0185423
ENSRNOG00000017431	RGD1304884	similar to RIKEN cDNA 6430548M08	-0.409551	0.129239	0.0185423
ENSRNOG00000018468	Ldb1	LIM domain binding 1	0.504286	0.159162	0.0185423
ENSRNOG00000000477	Daxx	death-domain associated protein	0.543139	0.171379	0.0185423
ENSRNOG00000004520	Wdr60	WD repeat domain 60	0.617035	0.194768	0.0185442
ENSRNOG00000010418	Nek1	NIMA-related kinase 1	0.454823	0.143618	0.0185993
ENSRNOG00000013061	Tusc3	tumor suppressor candidate 3	-0.396116	0.125147	0.0186892
ENSRNOG00000006394	Tbc1d10a	TBC1 domain family, member 10a	0.490575	0.155048	0.0187454
ENSRNOG00000007443	Jag1	jagged 1	0.438674	0.138764	0.0189032
ENSRNOG00000003782	Acot9	acyl-CoA thioesterase 9	-0.442148	0.139916	0.0189314
ENSRNOG00000020407	Atcay	ATCAY, caytaxin	-0.381683	0.120779	0.0189314
ENSRNOG00000006865	Laptm4a	lysosomal protein transmembrane 4 alpha	-0.348081	0.110154	0.0189314
ENSRNOG00000018851	Ppp2r2b	protein phosphatase 2, regulatory subunit B, beta	-0.395421	0.125177	0.0189812
ENSRNOG00000019662	Tm6sf1	transmembrane 6 superfamily member 1	-0.406226	0.128645	0.019038
ENSRNOG00000027091	Kctd18	potassium channel tetramerization domain containing 18	0.560677	0.17763	0.0191044
ENSRNOG00000005271	Rapgef5	Rap guanine nucleotide exchange factor 5	-0.430157	0.136301	0.0191177
ENSRNOG00000022417	Prickle3	prickle planar cell polarity protein 3	0.983014	0.311629	0.0191963
ENSRNOG00000008214	Fbxo9	f-box protein 9	-0.41931	0.132976	0.0192531
ENSRNOG00000002934	Atp1b1	ATPase Na+/K+ transporting subunit beta 1	-0.457468	0.145136	0.0193184
ENSRNOG00000015142	Timm21	translocase of inner mitochondrial membrane 21	-0.60289	0.191328	0.0193398
ENSRNOG00000003545	Uchl5	ubiquitin C-terminal hydrolase L5	-0.502521	0.159467	0.0193398
ENSRNOG00000021079	Fxyd1	FXYD domain-containing ion transport regulator 1	0.452018	0.143486	0.019375
ENSRNOG00000011705	Stmn2	stathmin 2	-0.381129	0.121035	0.0194448
ENSRNOG00000002271	Slain2	SLAIN motif family, member 2	0.420648	0.133634	0.019503
ENSRNOG00000014758	Lgi1	leucine-rich, glioma inactivated 1	-0.376515	0.119702	0.019619
ENSRNOG00000017871	Sidt2	SID1 transmembrane family, member 2	0.435203	0.138359	0.019619
ENSRNOG00000020213	Tubg1	tubulin, gamma 1	-0.500667	0.159197	0.0196311
ENSRNOG00000007374	Tac1	tachykinin, precursor 1	-0.617125	0.196323	0.0197153
ENSRNOG00000018110	Svil	supervillin	0.462741	0.147256	0.019763
ENSRNOG00000011912	Tmem38a	transmembrane protein 38a	-0.470142	0.149644	0.0197772
ENSRNOG00000019000	Limk2	LIM domain kinase 2	0.481985	0.153419	0.0197772
ENSRNOG00000022694	Plekhg5	pleckstrin homology and RhoGEF domain containing G5	0.718501	0.228765	0.0198145
ENSRNOG00000061231	Selenom	selenoprotein M	-0.465712	0.148372	0.0199278
ENSRNOG00000022980	Sdhd	succinate dehydrogenase complex subunit D	-0.492536	0.157064	0.020107
ENSRNOG00000010593	Ctnnal1	catenin alpha-like 1	0.546475	0.174298	0.0201296
ENSRNOG00000018232	Srf	serum response factor	0.539414	0.172097	0.0201728
ENSRNOG00000019518	Pde4c	phosphodiesterase 4C	0.847136	0.270405	0.0202577
ENSRNOG00000048043	F2r	coagulation factor II (thrombin) receptor	-0.469923	0.150032	0.0202664
ENSRNOG00000017193	Lingo1	leucine rich repeat and Ig domain containing 1	-0.463297	0.147945	0.0202664
ENSRNOG00000050419	Avil	advillin	-0.360391	0.115067	0.0202664
ENSRNOG00000018987	Crebzf	CREB/ATF bZIP transcription factor	0.505267	0.161344	0.0202664
ENSRNOG00000000483	Syngap1	synaptic Ras GTPase activating protein 1	0.615312	0.196512	0.0202733
ENSRNOG00000006911	Sptb	spectrin, beta, erythrocytic	0.605234	0.193479	0.0204617
ENSRNOG00000045636	Fasn	fatty acid synthase	0.325774	0.10416	0.0204775
ENSRNOG00000003721	Paqr4	progestin and adipoQ receptor family member 4	-0.356586	0.114036	0.0205053
ENSRNOG00000021441	Reln	reelin	0.423337	0.135402	0.0205162
ENSRNOG00000010915	Ermp1	endoplasmic reticulum metallopeptidase 1	-0.382019	0.122222	0.0205592
ENSRNOG00000020773	Map3k11	mitogen-activated protein kinase kinase kinase 11	0.418302	0.133851	0.0205717
ENSRNOG00000010617	Scube1	signal peptide, CUB domain and EGF like domain containing 1	0.563638	0.180401	0.0206054
ENSRNOG00000012597	RGD1311805	similar to RIKEN cDNA 2400010D15	-0.391938	0.125501	0.0206823
ENSRNOG00000004925	Ppp1r12a	protein phosphatase 1, regulatory subunit 12A	0.411108	0.13171	0.0207804
ENSRNOG00000006380	Srsf6	serine and arginine rich splicing factor 6	0.425273	0.136269	0.0207934
ENSRNOG00000024025	Edc4	enhancer of mRNA decapping 4	0.458046	0.146811	0.020834
ENSRNOG00000003755	Clgn	calmegin	-0.418736	0.134243	0.0208666
ENSRNOG00000016267	Chst15	carbohydrate sulfotransferase 15	-0.499913	0.16032	0.0209176
ENSRNOG00000004837	Limd1	LIM domains containing 1	0.454619	0.145831	0.0209525
ENSRNOG00000013313	Nceh1	neutral cholesterol ester hydrolase 1	-0.504755	0.162138	0.0212415
ENSRNOG00000019122	Sec16a	SEC16 homolog A, endoplasmic reticulum export factor	0.406667	0.130717	0.0213651
ENSRNOG00000012716	Chd2	chromodomain helicase DNA binding protein 2	0.412935	0.132741	0.0213651
ENSRNOG00000025174	Kat6a	lysine acetyltransferase 6A	0.393385	0.126493	0.0214101
ENSRNOG00000009236	Necap1	NECAP endocytosis associated 1	-0.400103	0.128708	0.0214641
ENSRNOG00000016562	Zfp24	zinc finger protein 24	0.549955	0.17691	0.0214641
ENSRNOG00000008079	Ugp2	UDP-glucose pyrophosphorylase 2	-0.442426	0.142349	0.0214836
ENSRNOG00000000568	Slc29a3	solute carrier family 29 member 3	0.479492	0.154288	0.0214836
ENSRNOG00000019333	Hipk1	homeodomain interacting protein kinase 1	0.44271	0.142473	0.0214951
ENSRNOG00000011400	Ralyl	RALY RNA binding protein-like	-0.525519	0.169143	0.0215022
ENSRNOG00000018986	Fbxl19	F-box and leucine-rich repeat protein 19	0.476107	0.15326	0.0215112
ENSRNOG00000019575	Rell2	RELT-like 2	-0.408841	0.131621	0.0215156
ENSRNOG00000014670	Zmynd11	zinc finger, MYND-type containing 11	0.429947	0.138462	0.0215695
ENSRNOG00000015518	Rbp4	retinol binding protein 4	-0.596581	0.192361	0.0218277
ENSRNOG00000010389	Ndrg2	NDRG family member 2	0.387523	0.125035	0.0219581
ENSRNOG00000060376	LOC100910237	uncharacterized LOC100910237	-1.37321	0.443109	0.0219585
ENSRNOG00000001991	Atp5o	ATP synthase, H+ transporting, mitochondrial F1 complex, O subunit	-0.529257	0.170829	0.022001
ENSRNOG00000017282	Tesk2	testis-specific kinase 2	0.721178	0.232856	0.0220596
ENSRNOG00000006419	Aven	apoptosis and caspase activation inhibitor	-0.591118	0.190946	0.0221355
ENSRNOG00000042503	Ndufv2	NADH:ubiquinone oxidoreductase core subunit V2	-0.577188	0.186466	0.0221355
ENSRNOG00000028668	Slc28a2	solute carrier family 28 member 2	1.31719	0.425554	0.0221355
ENSRNOG00000016260	Polr3g	RNA polymerase III subunit G	-0.394567	0.127594	0.022319
ENSRNOG00000008595	Ttc12	tetratricopeptide repeat domain 12	0.87803	0.283948	0.022319
ENSRNOG00000012162	Mpdu1	mannose-P-dolichol utilization defect 1	-0.488974	0.158259	0.0224655
ENSRNOG00000018648	Mppe1	metallophosphoesterase 1	0.554528	0.179465	0.0224655
ENSRNOG00000022800	Sp140	SP140 nuclear body protein	0.748814	0.24245	0.0225338
ENSRNOG00000006499	Cops5	COP9 signalosome subunit 5	-0.394435	0.127748	0.022572
ENSRNOG00000005234	Gxylt1	glucoside xylosyltransferase 1	0.423056	0.137024	0.022572
ENSRNOG00000002593	Esrrg	estrogen-related receptor gamma	-0.548064	0.177664	0.0227511
ENSRNOG00000021478	Tpd52l1	tumor protein D52-like 1	-0.726436	0.235528	0.0227719
ENSRNOG00000060879	LOC100910996	uncharacterized LOC100910996	-0.505923	0.164085	0.022804
ENSRNOG00000014691	Ric3	RIC3 acetylcholine receptor chaperone	-0.418055	0.135578	0.022804
ENSRNOG00000011745	Psma1	proteasome subunit alpha 1	-0.399206	0.12957	0.0229596
ENSRNOG00000048320	Ndufa11	NADH:ubiquinone oxidoreductase subunit A11	-0.609867	0.19805	0.0230428
ENSRNOG00000000304	Cd164	CD164 molecule	-0.365846	0.118803	0.0230428
ENSRNOG00000014354	Cep95	centrosomal protein 95	0.653735	0.212452	0.0231975
ENSRNOG00000018052	Cnksr3	Cnksr family member 3	0.649941	0.211332	0.023285
ENSRNOG00000012083	St6galnac2	ST6 N-acetylgalactosaminide alpha-2,6-sialyltransferase 2	0.902729	0.293531	0.023285
ENSRNOG00000005927	Cpsf6	cleavage and polyadenylation specific factor 6	0.488481	0.158929	0.0234065
ENSRNOG00000011513	Gla	galactosidase, alpha	-0.443444	0.144363	0.0235299
ENSRNOG00000053239	Clmp	CXADR-like membrane protein	-0.409504	0.133378	0.0236251
ENSRNOG00000060599	Gabrb3	gamma-aminobutyric acid type A receptor beta 3 subunit	-0.469087	0.152826	0.0236685
ENSRNOG00000040201	Atp6ap1l	ATPase H+ transporting accessory protein 1 like	-0.917526	0.299217	0.0238843
ENSRNOG00000002919	Gfap	glial fibrillary acidic protein	1.62769	0.53091	0.0239086
ENSRNOG00000006355	Akap8l	A-kinase anchoring protein 8 like	0.647402	0.21119	0.0239148
ENSRNOG00000060665	Afap1	actin filament associated protein 1	0.420458	0.137203	0.0239721
ENSRNOG00000001402	Lrch4	leucine rich repeats and calponin homology domain containing 4	0.506259	0.165268	0.0240493
ENSRNOG00000014011	Dll4	delta like canonical Notch ligand 4	0.93484	0.305214	0.0240553
ENSRNOG00000002115	Sod1	superoxide dismutase 1	-0.41853	0.136717	0.0241629
ENSRNOG00000013771	Clca5	chloride channel calcium activated 5	-0.98643	0.322309	0.0241946
ENSRNOG00000002425	Pctp	phosphatidylcholine transfer protein	-0.535402	0.17498	0.0241946
ENSRNOG00000008517	Cdc42ep1	CDC42 effector protein 1	0.543016	0.177463	0.0241946
ENSRNOG00000017146	Nfatc1	nuclear factor of activated T-cells 1	0.556287	0.181781	0.0241946
ENSRNOG00000028832	Sorcs3	sortilin-related VPS10 domain containing receptor 3	-0.503937	0.164818	0.0243547
ENSRNOG00000008945	Nans	N-acetylneuraminate synthase	-0.445513	0.145734	0.0243732
ENSRNOG00000018507	Gfpt1	glutamine fructose-6-phosphate transaminase 1	0.369713	0.120955	0.0243835
ENSRNOG00000020942	Plekha4	pleckstrin homology domain containing A4	0.983968	0.322033	0.024454
ENSRNOG00000001733	Ppp1r2	protein phosphatase 1, regulatory (inhibitor) subunit 2	-0.402076	0.131682	0.0246036
ENSRNOG00000061304	Atp2b3	ATPase plasma membrane Ca2+ transporting 3	-0.476133	0.155995	0.0246753
ENSRNOG00000003674	Pir	pirin	-0.481451	0.157838	0.0248072
ENSRNOG00000012414	Rhobtb3	Rho-related BTB domain containing 3	0.47396	0.155393	0.0248072
ENSRNOG00000038166	Ptgr2	prostaglandin reductase 2	0.473467	0.155348	0.0249753
ENSRNOG00000000610	Cisd1	CDGSH iron sulfur domain 1	-0.494142	0.162166	0.0250061
ENSRNOG00000045605	Uxs1	UDP-glucuronate decarboxylase 1	-0.367485	0.120627	0.0250221
ENSRNOG00000009323	Fam214b	family with sequence similarity 214, member B	0.453738	0.148943	0.0250221
ENSRNOG00000011375	Tsc2	tuberous sclerosis 2	0.434754	0.14276	0.0250853
ENSRNOG00000018878	Ssh3	slingshot protein phosphatase 3	0.656492	0.215756	0.0252575
ENSRNOG00000013304	Arg1	arginase 1	1.23839	0.406981	0.0252575
ENSRNOG00000012297	March8	membrane associated ring-CH-type finger 8	0.470366	0.154606	0.0252686
ENSRNOG00000009649	Slitrk5	SLIT and NTRK-like family, member 5	-0.449102	0.14766	0.0253204
ENSRNOG00000032150	Adcy2	adenylate cyclase 2	-0.5495	0.180796	0.0253434
ENSRNOG00000002021	Son	Son DNA binding protein	0.364273	0.11985	0.0253434
ENSRNOG00000013248	Wwc2	WW and C2 domain containing 2	0.526888	0.173277	0.0253434
ENSRNOG00000010999	Cep295	centrosomal protein 295	0.725608	0.238732	0.0253434
ENSRNOG00000020450	Slc26a6	solute carrier family 26 member 6	0.832943	0.27406	0.0253434
ENSRNOG00000005936	Foxm1	forkhead box M1	0.966316	0.317823	0.0253434
ENSRNOG00000015279	Vtcn1	V-set domain containing T cell activation inhibitor 1	3.62823	1.19366	0.0253434
ENSRNOG00000005286	Coch	cochlin	0.642001	0.211324	0.0254278
ENSRNOG00000005249	Snx6	sorting nexin 6	-0.346639	0.114186	0.025595
ENSRNOG00000048812	Gpx1	glutathione peroxidase 1	-0.541959	0.17863	0.0257227
ENSRNOG00000020281	Kif22	kinesin family member 22	0.723787	0.238623	0.0257668
ENSRNOG00000022837	Slc25a40	solute carrier family 25, member 40	-0.514215	0.169573	0.0258099
ENSRNOG00000014398	Scara5	scavenger receptor class A, member 5	0.551491	0.181886	0.0258157
ENSRNOG00000004946	Cst12	cystatin 12	-1.11825	0.369053	0.0259624
ENSRNOG00000016023	Kank1	KN motif and ankyrin repeat domains 1	0.421607	0.139152	0.0259624
ENSRNOG00000049181	Sh2b1	SH2B adaptor protein 1	0.430348	0.142114	0.0260789
ENSRNOG00000059016	Tspan12	tetraspanin 12	-0.480005	0.158543	0.0261066
ENSRNOG00000017066	Zfp384	zinc finger protein 384	0.59759	0.197415	0.0261288
ENSRNOG00000002948	Abcc3	ATP binding cassette subfamily C member 3	0.799425	0.264118	0.0261319
ENSRNOG00000026236	Morc3	MORC family CW-type zinc finger 3	0.439149	0.145151	0.0262225
ENSRNOG00000006001	Luc7l2	LUC7-like 2 pre-mRNA splicing factor	0.420555	0.139045	0.0262736
ENSRNOG00000037514	Qser1	glutamine and serine rich 1	0.412951	0.136557	0.0263002
ENSRNOG00000046468	Ptgfr	prostaglandin F receptor	-0.546053	0.180681	0.0264117
ENSRNOG00000008215	Trim47	tripartite motif-containing 47	0.795675	0.263275	0.0264117
ENSRNOG00000014227	Mrgprx3	MAS related GPR family member X3	-0.542055	0.179418	0.0264672
ENSRNOG00000012434	Zfp598	zinc finger protein 598	0.507434	0.167967	0.0264672
ENSRNOG00000015055	Scg2	secretogranin II	-0.423883	0.140343	0.026481
ENSRNOG00000019961	Tcte1	t-complex-associated testis expressed 1	1.99399	0.660148	0.026481
ENSRNOG00000016372	Slc12a7	solute carrier family 12 member 7	0.412915	0.136763	0.0265562
ENSRNOG00000003657	Pkmyt1	protein kinase, membrane associated tyrosine/threonine 1	1.31334	0.43515	0.0266266
ENSRNOG00000014793	Gpr149	G protein-coupled receptor 149	-0.44281	0.146746	0.0266566
ENSRNOG00000015370	Slc35g2	solute carrier family 35, member G2	-0.533109	0.176722	0.0266887
ENSRNOG00000015397	Cpne7	copine 7	1.0786	0.357551	0.0266887
ENSRNOG00000016516	Mbp	myelin basic protein	0.985062	0.326574	0.0266893
ENSRNOG00000013000	Ldhb	lactate dehydrogenase B	-0.38637	0.128159	0.026758
ENSRNOG00000057774	RGD1560212	similar to DNA segment, Chr 18, Wayne State University 98, expressed	-0.380817	0.126304	0.026758
ENSRNOG00000003186	Anks3	ankyrin repeat and sterile alpha motif domain containing 3	0.529083	0.175489	0.026758
ENSRNOG00000005492	Hpcal1	hippocalcin-like 1	-0.426692	0.141559	0.0267825
ENSRNOG00000008427	Necap2	NECAP endocytosis associated 2	0.513237	0.170311	0.0268206
ENSRNOG00000024461	March11	membrane associated ring-CH-type finger 11	-0.729312	0.242126	0.0268996
ENSRNOG00000008554	Slc9a9	solute carrier family 9 member A9	-0.381646	0.126704	0.0268996
ENSRNOG00000017954	Prelid3a	PRELI domain containing 3A	0.748004	0.248365	0.0269101
ENSRNOG00000048273	Apod	apolipoprotein D	0.547954	0.182012	0.026992
ENSRNOG00000006248	Trim37	tripartite motif-containing 37	-0.366415	0.121774	0.0270833
ENSRNOG00000005063	Atl1	atlastin GTPase 1	-0.357911	0.118944	0.0270833
ENSRNOG00000028108	Cytl1	cytokine like 1	-0.761743	0.253208	0.0271131
ENSRNOG00000018440	Arfip2	ADP-ribosylation factor interacting protein 2	0.396707	0.131916	0.0271871
ENSRNOG00000047628	Khsrp	KH-type splicing regulatory protein	0.5042	0.167711	0.0272454
ENSRNOG00000007979	Phospho2	phosphatase, orphan 2	-0.532696	0.17725	0.027314
ENSRNOG00000009871	Piwil2	piwi-like RNA-mediated gene silencing 2	-0.642938	0.213982	0.0273463
ENSRNOG00000018914	Napg	NSF attachment protein gamma	-0.348362	0.115949	0.0273463
ENSRNOG00000038686	Ap1s2	adaptor-related protein complex 1, sigma 2 subunit	-0.440012	0.146507	0.0274211
ENSRNOG00000008831	Hcn2	hyperpolarization activated cyclic nucleotide-gated potassium channel 2	-0.410068	0.136609	0.0275402
ENSRNOG00000011976	Nudt7	nudix hydrolase 7	-0.545434	0.181764	0.027605
ENSRNOG00000008362	Zfp775	zinc finger protein 775	0.581657	0.193929	0.0277132
ENSRNOG00000008806	Clip4	CAP-GLY domain containing linker protein family, member 4	-0.491876	0.164046	0.0277731
ENSRNOG00000012428	Maf	MAF bZIP transcription factor	0.405951	0.135422	0.0278173
ENSRNOG00000015558	Zfp512b	zinc finger protein 512B	0.561431	0.187387	0.0279358
ENSRNOG00000056024	Bnip2	BCL2/adenovirus E1B interacting protein 2	0.538865	0.179921	0.0280118
ENSRNOG00000002572	Cacybp	calcyclin binding protein	-0.422596	0.141148	0.0280806
ENSRNOG00000029651	Rdh16	retinol dehydrogenase 16 (all-trans)	0.919133	0.307029	0.0280898
ENSRNOG00000016949	Slc25a33	solute carrier family 25 member 33	-0.510986	0.170977	0.0284567
ENSRNOG00000001852	Ergic2	ERGIC and golgi 2	-0.449968	0.15054	0.0284567
ENSRNOG00000000657	Nek7	NIMA-related kinase 7	-0.399548	0.133665	0.0284567
ENSRNOG00000024243	Cadm4	cell adhesion molecule 4	0.483944	0.161915	0.0284567
ENSRNOG00000010580	Acot7	acyl-CoA thioesterase 7	-0.357263	0.119562	0.0284575
ENSRNOG00000000858	Sapcd1	suppressor APC domain containing 1	1.01621	0.340077	0.0284575
ENSRNOG00000002506	Cdkl2	cyclin dependent kinase like 2	-0.388074	0.129903	0.0284956
ENSRNOG00000005719	Emc4	ER membrane protein complex subunit 4	-0.498818	0.167038	0.0285802
ENSRNOG00000012550	Uqcrh	ubiquinol-cytochrome c reductase hinge protein	-0.577927	0.193552	0.0285844
ENSRNOG00000032576	Nlgn1	neuroligin 1	-0.463849	0.155358	0.0285844
ENSRNOG00000054549	Lss	lanosterol synthase	0.453455	0.151911	0.0286232
ENSRNOG00000002122	Lrrc8c	leucine rich repeat containing 8 family, member C	-0.440156	0.147493	0.0286705
ENSRNOG00000028822	Bex3	brain expressed X-linked 3	-0.425811	0.14273	0.0287182
ENSRNOG00000021133	Lsm14a	LSM14A mRNA processing body assembly factor	0.441804	0.148097	0.0287182
ENSRNOG00000008336	Tnfrsf11b	TNF receptor superfamily member 11B	1.03204	0.346019	0.0287494
ENSRNOG00000023591	Ppp2r3c	protein phosphatase 2, regulatory subunit B'', gamma	-0.437895	0.14687	0.0288283
ENSRNOG00000029556	LOC304725	similar to contactin associated protein-like 5 isoform 1	-0.886381	0.297414	0.0288953
ENSRNOG00000019413	Atg16l2	autophagy related 16-like 2	0.692976	0.232516	0.0288953
ENSRNOG00000027245	Tdrp	testis development related protein	-0.405023	0.135927	0.0289263
ENSRNOG00000001250	Lfng	LFNG O-fucosylpeptide 3-beta-N-acetylglucosaminyltransferase	0.656072	0.220235	0.0289722
ENSRNOG00000050214	Amt	aminomethyltransferase	0.700567	0.235232	0.02902
ENSRNOG00000015660	Pex3	peroxisomal biogenesis factor 3	-0.392362	0.131763	0.0290331
ENSRNOG00000010789	Dusp7	dual specificity phosphatase 7	0.509616	0.171226	0.0291527
ENSRNOG00000004245	Mgst3	microsomal glutathione S-transferase 3	-0.485309	0.163179	0.0293358
ENSRNOG00000002811	Brinp3	BMP/retinoic acid inducible neural specific 3	-0.93349	0.313935	0.0293664
ENSRNOG00000009281	Commd1	copper metabolism domain containing 1	-0.537919	0.180937	0.0293949
ENSRNOG00000010691	Cmtm3	CKLF-like MARVEL transmembrane domain containing 3	0.667947	0.224787	0.0295129
ENSRNOG00000013610	Chrna5	cholinergic receptor nicotinic alpha 5 subunit	-0.608985	0.204967	0.0295204
ENSRNOG00000037476	Galnt9	polypeptide N-acetylgalactosaminyltransferase 9	-0.469602	0.158178	0.0297185
ENSRNOG00000033528	Tll1	tolloid-like 1	-0.483267	0.162889	0.0298851
ENSRNOG00000017372	Higd2a	HIG1 hypoxia inducible domain family, member 2A	-0.469086	0.158163	0.029933
ENSRNOG00000001432	Dtx2	deltex E3 ubiquitin ligase 2	0.639473	0.215605	0.029933
ENSRNOG00000023375	Rab34	RAB34, member RAS oncogene family	0.484445	0.163374	0.0299654
ENSRNOG00000047635	Tmem178b	transmembrane protein 178B	-0.445591	0.150316	0.0300148
ENSRNOG00000006450	Erbb2	erb-b2 receptor tyrosine kinase 2	0.603566	0.203617	0.0300148
ENSRNOG00000004470	Il24	interleukin 24	5.16923	1.74419	0.0300417
ENSRNOG00000031536	Syndig1	synapse differentiation inducing 1	-0.672499	0.226957	0.0300739
ENSRNOG00000011528	Alg14	ALG14, UDP-N-acetylglucosaminyltransferase subunit	-0.446002	0.150546	0.0300921
ENSRNOG00000049452	Nebl	nebulette	-0.380288	0.128371	0.0300921
ENSRNOG00000031855	Actr3b	ARP3 actin related protein 3 homolog B	-0.523468	0.176777	0.0301868
ENSRNOG00000011909	Rasa2	RAS p21 protein activator 2	0.449918	0.152022	0.0303214
ENSRNOG00000014479	Cttnbp2nl	CTTNBP2 N-terminal like	0.384359	0.129885	0.0303292
ENSRNOG00000005668	Ndufa8	NADH:ubiquinone oxidoreductase subunit A8	-0.437474	0.147965	0.0305299
ENSRNOG00000000470	Vps52	VPS52 GARP complex subunit	0.487263	0.164815	0.0305299
ENSRNOG00000047005	Kcnk5	potassium two pore domain channel subfamily K member 5	0.804478	0.272071	0.0305299
ENSRNOG00000030572	Smc5	structural maintenance of chromosomes 5	0.463799	0.156894	0.0305338
ENSRNOG00000060561	Gdpd1	glycerophosphodiester phosphodiesterase domain containing 1	-0.480517	0.1626	0.0305985
ENSRNOG00000015967	Sh3bgrl3	SH3 domain binding glutamate-rich protein like 3	-0.367783	0.124505	0.0306987
ENSRNOG00000025889	Gnas	GNAS complex locus	-0.593222	0.200849	0.0307115
ENSRNOG00000025811	Cfp	complement factor properdin	0.906104	0.30704	0.0309326
ENSRNOG00000029773	Atm	ATM serine/threonine kinase	0.476258	0.161418	0.0309697
ENSRNOG00000008481	Reep1	receptor accessory protein 1	-0.315327	0.106907	0.031036
ENSRNOG00000016704	Pcyox1	prenylcysteine oxidase 1	-0.337377	0.114394	0.0310403
ENSRNOG00000002979	Tbx19	T-box 19	2.27509	0.771705	0.0311277
ENSRNOG00000007324	Plxna2	plexin A2	-0.470458	0.159601	0.0311371
ENSRNOG00000001124	Rnft2	ring finger protein, transmembrane 2	-0.375485	0.12739	0.0311371
ENSRNOG00000023130	Lyplal1	lysophospholipase-like 1	-0.605917	0.205647	0.0312269
ENSRNOG00000018129	Ndufab1	NADH:ubiquinone oxidoreductase subunit AB1	-0.554819	0.188338	0.0312465
ENSRNOG00000003741	Nptx1	neuronal pentraxin 1	-0.397241	0.134855	0.0312465
ENSRNOG00000006003	Ctnna2	catenin alpha 2	-0.379903	0.129042	0.0313887
ENSRNOG00000008187	Ubash3b	ubiquitin associated and SH3 domain containing, B	-0.352152	0.119633	0.0314076
ENSRNOG00000023197	Zfp608	zinc finger protein 608	0.520981	0.177129	0.03162
ENSRNOG00000050224	Stambpl1	STAM binding protein-like 1	-0.465368	0.158252	0.0316519
ENSRNOG00000001862	Ube2l3	ubiquitin-conjugating enzyme E2L 3	-0.310859	0.105764	0.0317813
ENSRNOG00000007518	Nckap1	NCK-associated protein 1	-0.305693	0.104038	0.0318455
ENSRNOG00000004477	Ublcp1	ubiquitin-like domain containing CTD phosphatase 1	-0.365126	0.124314	0.031938
ENSRNOG00000003583	Smyd2	SET and MYND domain containing 2	-0.415582	0.141507	0.031944
ENSRNOG00000028991	Kcnb2	potassium voltage-gated channel subfamily B member 2	-0.558978	0.190351	0.0319452
ENSRNOG00000020583	Fcgrt	Fc fragment of IgG receptor and transporter	0.40246	0.137104	0.0320355
ENSRNOG00000014637	Atxn10	ataxin 10	-0.359882	0.122657	0.0320817
ENSRNOG00000001813	Dnm1l	dynamin 1-like	-0.341851	0.116514	0.0320817
ENSRNOG00000003848	Med12	mediator complex subunit 12	0.533267	0.181743	0.0320817
ENSRNOG00000013223	Fah	fumarylacetoacetate hydrolase	0.820876	0.279728	0.0320817
ENSRNOG00000007706	Prkaa2	protein kinase AMP-activated catalytic subunit alpha 2	-0.50659	0.172681	0.0320867
ENSRNOG00000017724	Sf3b3	splicing factor 3b, subunit 3	0.383288	0.130665	0.0320924
ENSRNOG00000020442	Ubl5	ubiquitin-like 5	-0.423612	0.144498	0.0322485
ENSRNOG00000025890	Opa3	optic atrophy 3	-0.437597	0.149449	0.032593
ENSRNOG00000017528	Gpr157	G protein-coupled receptor 157	0.675387	0.230704	0.0326253
ENSRNOG00000004117	Kcnv1	potassium voltage-gated channel modifier subfamily V member 1	-0.588021	0.201213	0.0331398
ENSRNOG00000017494	Acp6	acid phosphatase 6, lysophosphatidic	0.613613	0.209998	0.0331542
ENSRNOG00000042576	Tcp11l1	t-complex 11 like 1	-0.436244	0.149332	0.0332015
ENSRNOG00000046705	Snx3	sorting nexin 3	-0.32965	0.112874	0.0332326
ENSRNOG00000039076	Spaca6	sperm acrosome associated 6	0.814361	0.278824	0.0332326
ENSRNOG00000004753	Napb	NSF attachment protein beta	-0.395211	0.135342	0.0332506
ENSRNOG00000060045	Pi4ka	phosphatidylinositol 4-kinase alpha	-0.37227	0.127504	0.0332668
ENSRNOG00000028255	Usp36	ubiquitin specific peptidase 36	0.463213	0.158676	0.0332873
ENSRNOG00000030680	Ddx5	DEAD-box helicase 5	0.427128	0.146333	0.0332995
ENSRNOG00000007241	Fnbp4	formin binding protein 4	0.657769	0.225407	0.0333515
ENSRNOG00000000785	Trim39	tripartite motif-containing 39	0.564757	0.193576	0.0333944
ENSRNOG00000011451	Lrp3	LDL receptor related protein 3	-0.426488	0.146213	0.0334314
ENSRNOG00000026248	Nmt2	N-myristoyltransferase 2	-0.389383	0.133509	0.0334454
ENSRNOG00000046949	Kcnb1	potassium voltage-gated channel subfamily B member 1	-0.439869	0.150867	0.0335169
ENSRNOG00000006244	Lztfl1	leucine zipper transcription factor-like 1	-0.493066	0.169161	0.0335367
ENSRNOG00000061129	Psmd14	proteasome 26S subunit, non-ATPase 14	-0.409446	0.140477	0.0335367
ENSRNOG00000011815	Sgk1	serum/glucocorticoid regulated kinase 1	0.540907	0.185555	0.0335367
ENSRNOG00000004438	Cntn1	contactin 1	-0.384692	0.132004	0.033546
ENSRNOG00000033883	Stard8	StAR-related lipid transfer domain containing 8	0.451907	0.155077	0.033546
ENSRNOG00000024923	Nnat	neuronatin	-0.40134	0.137752	0.0335843
ENSRNOG00000007625	B3galt1	Beta-1,3-galactosyltransferase 1	-0.527807	0.181206	0.0336379
ENSRNOG00000018229	Slc45a1	solute carrier family 45, member 1	-0.445932	0.153111	0.0336387
ENSRNOG00000000579	Marcks	myristoylated alanine rich protein kinase C substrate	0.514675	0.176737	0.0336537
ENSRNOG00000004168	Slc35e4	solute carrier family 35, member E4	0.425391	0.146129	0.0337378
ENSRNOG00000013055	Zfyve16	zinc finger FYVE-type containing 16	0.445006	0.152935	0.0338512
ENSRNOG00000017241	Dpcd	deleted in primary ciliary dyskinesia	-0.456513	0.156942	0.0339034
ENSRNOG00000020623	Aldh16a1	aldehyde dehydrogenase 16 family, member A1	0.594702	0.204434	0.0339034
ENSRNOG00000004676	Pak3	p21 (RAC1) activated kinase 3	-0.537892	0.184943	0.0339178
ENSRNOG00000005375	RGD1564053	similar to hypothetical protein	-0.504758	0.173656	0.0340086
ENSRNOG00000028699	Sco1	SCO1 cytochrome c oxidase assembly protein	-0.491587	0.169143	0.0340086
ENSRNOG00000001889	Comt	catechol-O-methyltransferase	-0.403959	0.138958	0.0340086
ENSRNOG00000008797	Tmpo	thymopoietin	0.424946	0.146225	0.0340086
ENSRNOG00000013460	Zfp319	zinc finger protein 319	0.611392	0.210367	0.0340086
ENSRNOG00000017310	Rnpc3	RNA-binding region (RNP1, RRM) containing 3	0.707783	0.243538	0.0340086
ENSRNOG00000003653	Fh	fumarate hydratase	-0.381094	0.131161	0.0340426
ENSRNOG00000030245	Tango2	transport and golgi organization 2 homolog	-0.390733	0.134518	0.0341087
ENSRNOG00000012260	Ddx25	DEAD-box helicase 25	-0.549837	0.189365	0.0342026
ENSRNOG00000005392	Ngfr	nerve growth factor receptor	-0.384278	0.132368	0.0342296
ENSRNOG00000018656	Ampd1	adenosine monophosphate deaminase 1	-2.93506	1.01111	0.0342351
ENSRNOG00000007817	Kctd6	potassium channel tetramerization domain containing 6	-0.488622	0.168423	0.0343348
ENSRNOG00000006957	Gria4	glutamate ionotropic receptor AMPA type subunit 4	-0.468883	0.161608	0.0343348
ENSRNOG00000019202	PVR	poliovirus receptor	0.635896	0.219186	0.0343348
ENSRNOG00000009512	Esd	esterase D	-0.385478	0.13292	0.034399
ENSRNOG00000019534	Ap2a2	adaptor-related protein complex 2, alpha 2 subunit	-0.332035	0.114485	0.034399
ENSRNOG00000043426	Kyat3	kynurenine aminotransferase 3	-0.629085	0.216968	0.0344431
ENSRNOG00000018089	Sra1	steroid receptor RNA activator 1	0.485968	0.167786	0.0347559
ENSRNOG00000021808	Tecr	trans-2,3-enoyl-CoA reductase	-0.342411	0.118257	0.0348254
ENSRNOG00000006858	Pigy	phosphatidylinositol glycan anchor biosynthesis, class Y	-0.467562	0.161539	0.0349159
ENSRNOG00000022189	Htatip2	HIV-1 Tat interactive protein 2	-0.445439	0.153909	0.0349166
ENSRNOG00000012149	Gpsm2	G-protein signaling modulator 2	0.400797	0.138539	0.0350175
ENSRNOG00000022307	Acap3	ArfGAP with coiled-coil, ankyrin repeat and PH domains 3	0.487271	0.168453	0.0350347
ENSRNOG00000027761	Htatsf1	HIV-1 Tat specific factor 1	0.371207	0.128358	0.0350816
ENSRNOG00000019057	Prkcq	protein kinase C, theta	0.5521	0.190949	0.0350961
ENSRNOG00000005122	Uvssa	UV-stimulated scaffold protein A	0.979239	0.338653	0.0350961
ENSRNOG00000012460	Cntf	ciliary neurotrophic factor	0.532928	0.184488	0.0353671
ENSRNOG00000019635	Cops8	COP9 signalosome subunit 8	-0.36824	0.127513	0.0354058
ENSRNOG00000008487	Amotl2	angiomotin like 2	0.564335	0.195401	0.0354058
ENSRNOG00000006733	Srgap2	SLIT-ROBO Rho GTPase activating protein 2	0.462341	0.160129	0.0354407
ENSRNOG00000007495	Smpx	small muscle protein, X-linked	-0.853471	0.295737	0.0355493
ENSRNOG00000006264	Itfg2	integrin alpha FG-GAP repeat containing 2	0.59864	0.207439	0.0355493
ENSRNOG00000042978	Ncald	neurocalcin delta	-0.303179	0.105094	0.0356369
ENSRNOG00000004554	Dcn	decorin	0.414902	0.143917	0.0358263
ENSRNOG00000020871	Ltbp4	latent transforming growth factor beta binding protein 4	0.473842	0.164393	0.0358621
ENSRNOG00000013816	Cmas	cytidine monophosphate N-acetylneuraminic acid synthetase	-0.33059	0.114767	0.0360436
ENSRNOG00000015902	Cpxm2	carboxypeptidase X (M14 family), member 2	0.552915	0.191985	0.036078
ENSRNOG00000025742	Lmnb2	lamin B2	0.837965	0.291033	0.0361329
ENSRNOG00000013532	Pgam2	phosphoglycerate mutase 2	-2.06704	0.718317	0.0362433
ENSRNOG00000050169	Pet100	PET100 homolog	-0.504631	0.175395	0.0362433
ENSRNOG00000053943	Cops3	COP9 signalosome subunit 3	-0.355761	0.123638	0.0362433
ENSRNOG00000007814	Kdm3a	lysine demethylase 3A	0.423791	0.147295	0.0362433
ENSRNOG00000008401	Card10	caspase recruitment domain family, member 10	0.742583	0.258041	0.0362433
ENSRNOG00000020949	Hsd17b14	hydroxysteroid (17-beta) dehydrogenase 14	1.51251	0.525763	0.0362516
ENSRNOG00000003229	Tspan7	tetraspanin 7	-0.391619	0.136172	0.0363252
ENSRNOG00000004474	Klhdc2	kelch domain containing 2	-0.378521	0.131695	0.0364648
ENSRNOG00000010945	Ywhab	tyrosine 3-monooxygenase/tryptophan 5-monooxygenase activation protein, beta	-0.323295	0.112478	0.0364648
ENSRNOG00000000881	Mmgt1	membrane magnesium transporter 1	-0.330387	0.114994	0.0365694
ENSRNOG00000003901	Cfap36	cilia and flagella associated protein 36	-0.394548	0.137343	0.0365832
ENSRNOG00000004673	Rbm43	RNA binding motif protein 43	0.677012	0.235702	0.0366006
ENSRNOG00000002182	Sept11	septin 11	0.343006	0.119464	0.0367034
ENSRNOG00000046975	Sult4a1	sulfotransferase family 4A, member 1	-0.355534	0.123904	0.0368817
ENSRNOG00000014945	Kpna3	karyopherin subunit alpha 3	-0.384099	0.133885	0.0369174
ENSRNOG00000011282	Ppp2r1a	protein phosphatase 2 scaffold subunit A alpha	-0.329882	0.115002	0.0369359
ENSRNOG00000008443	Fam234b	family with sequence similarity 234, member B	-0.417177	0.145631	0.0373622
ENSRNOG00000008278	Nfrkb	nuclear factor related to kappa B binding protein	0.499392	0.174356	0.0373804
ENSRNOG00000057040	Spns2	spinster homolog 2	-0.50425	0.176138	0.0375177
ENSRNOG00000018330	Fam83f	family with sequence similarity 83, member F	0.616854	0.215506	0.0375446
ENSRNOG00000043210	Ppp3r1	protein phosphatase 3, regulatory subunit B, alpha	-0.352351	0.123122	0.0375803
ENSRNOG00000006642	Yipf6	Yip1 domain family, member 6	-0.503754	0.176072	0.0376394
ENSRNOG00000027204	Map6	microtubule-associated protein 6	0.422665	0.147742	0.0376394
ENSRNOG00000001336	Orai1	ORAI calcium release-activated calcium modulator 1	-0.594658	0.207881	0.0376422
ENSRNOG00000014482	Slf2	SMC5-SMC6 complex localization factor 2	0.507974	0.177608	0.0376708
ENSRNOG00000011441	Tpd52	tumor protein D52	-0.332106	0.116146	0.0377263
ENSRNOG00000013773	Secisbp2	SECIS binding protein 2	0.598793	0.209566	0.0379473
ENSRNOG00000027008	Igtp	interferon gamma induced GTPase	0.624736	0.218674	0.037962
ENSRNOG00000025584	Agap2	ArfGAP with GTPase domain, ankyrin repeat and PH domain 2	0.531252	0.186	0.0380227
ENSRNOG00000016828	Cmtm5	CKLF-like MARVEL transmembrane domain containing 5	0.521302	0.182559	0.038052
ENSRNOG00000029778	Maob	monoamine oxidase B	0.528077	0.184935	0.038052
ENSRNOG00000005874	Tle2	transducin-like enhancer of split 2	0.849935	0.297701	0.03808
ENSRNOG00000008939	Nxph1	neurexophilin 1	-0.902478	0.316231	0.0381041
ENSRNOG00000027332	Gemin6	gem (nuclear organelle) associated protein 6	-0.70297	0.246319	0.0381041
ENSRNOG00000007036	Tgfbr1	transforming growth factor, beta receptor 1	0.506174	0.177365	0.0381041
ENSRNOG00000019986	Pot1	protection of telomeres 1	0.555566	0.194628	0.0381041
ENSRNOG00000024832	Gpr158	G protein-coupled receptor 158	-0.470025	0.164744	0.0381708
ENSRNOG00000010141	Ttll1	tubulin tyrosine ligase like 1	-0.461609	0.161841	0.0382094
ENSRNOG00000013961	Ghitm	growth hormone inducible transmembrane protein	-0.363378	0.1274	0.0382094
ENSRNOG00000014233	Krt19	keratin 19	1.57351	0.551717	0.0382094
ENSRNOG00000026239	Arid4a	AT-rich interaction domain 4A	0.489892	0.171922	0.0384859
ENSRNOG00000021201	Txnip	thioredoxin interacting protein	0.331447	0.116331	0.0384961
ENSRNOG00000003611	Dynlt3	dynein light chain Tctex-type 3	-0.513898	0.180469	0.038661
ENSRNOG00000005818	RGD1563349	similar to RIKEN cDNA 9330182L06	-0.412765	0.144968	0.0386693
ENSRNOG00000056487	Oxr1	oxidation resistance 1	-0.364449	0.128063	0.0387854
ENSRNOG00000025997	Mrrf	mitochondrial ribosome recycling factor	-0.360194	0.126565	0.0387854
ENSRNOG00000027468	Slc6a15	solute carrier family 6 member 15	-0.373339	0.131228	0.0388513
ENSRNOG00000009997	Erap1	endoplasmic reticulum aminopeptidase 1	0.43192	0.151826	0.0388513
ENSRNOG00000002336	Gabra4	gamma-aminobutyric acid type A receptor alpha4 subunit	-0.918116	0.322853	0.0389256
ENSRNOG00000007040	Timm17a	translocase of inner mitochondrial membrane 17A	-0.503904	0.177195	0.0389256
ENSRNOG00000004784	Ndufaf5	NADH:ubiquinone oxidoreductase complex assembly factor 5	-0.614677	0.216183	0.0389346
ENSRNOG00000016768	Oprl1	opioid related nociceptin receptor 1	-0.450131	0.158327	0.0389346
ENSRNOG00000014173	Smc3	structural maintenance of chromosomes 3	0.403264	0.141846	0.0389346
ENSRNOG00000032729	Bex2	brain expressed X-linked 2	-0.444939	0.156532	0.0389375
ENSRNOG00000001300	P2rx4	purinergic receptor P2X 4	0.438013	0.154089	0.0389375
ENSRNOG00000057616	Ptch2	patched 2	0.72642	0.255604	0.0389713
ENSRNOG00000033389	Susd2	sushi domain containing 2	-0.425786	0.149869	0.0390545
ENSRNOG00000051960	Dnajc12	DnaJ heat shock protein family (Hsp40) member C12	-0.549141	0.193324	0.0390916
ENSRNOG00000014568	Ndufb10	NADH:ubiquinone oxidoreductase subunit B10	-0.38657	0.136167	0.0392295
ENSRNOG00000012975	Ggcx	gamma-glutamyl carboxylase	0.426075	0.150074	0.0392295
ENSRNOG00000049782	Csf2ra	colony stimulating factor 2 receptor alpha subunit	0.853651	0.300722	0.039233
ENSRNOG00000004077	Kcnc2	potassium voltage-gated channel subfamily C member 2	-0.57837	0.20379	0.0392779
ENSRNOG00000012709	Bag2	Bcl2-associated athanogene 2	-0.697102	0.245727	0.0393946
ENSRNOG00000016890	Tppp3	tubulin polymerization-promoting protein family member 3	-0.388473	0.137049	0.0395965
ENSRNOG00000037613	Kdm6b	lysine demethylase 6B	0.510727	0.180166	0.0395965
ENSRNOG00000030729	C4b	complement C4B (Chido blood group)	1.22419	0.431826	0.0395965
ENSRNOG00000017191	Trim5	tripartite motif-containing 5	0.514002	0.181399	0.039694
ENSRNOG00000009035	Malsu1	mitochondrial assembly of ribosomal large subunit 1	-0.616598	0.217655	0.0397138
ENSRNOG00000015441	Il4r	interleukin 4 receptor	0.53909	0.190295	0.0397138
ENSRNOG00000017032	Atp5a1	ATP synthase, H+ transporting, mitochondrial F1 complex, alpha subunit 1, cardiac muscle	-0.350816	0.123848	0.0397202
ENSRNOG00000005389	Ppp2ca	protein phosphatase 2, catalytic subunit, alpha isozyme	-0.498631	0.176093	0.0398111
ENSRNOG00000025679	Stk40	serine/threonine kinase 40	0.377274	0.133245	0.0398111
ENSRNOG00000022741	Ilf3	interleukin enhancer binding factor 3	0.391826	0.138448	0.0399438
ENSRNOG00000021223	Ptpra	protein tyrosine phosphatase, receptor type, A	-0.315411	0.111478	0.0400111
ENSRNOG00000006952	Prex1	phosphatidylinositol-3,4,5-trisphosphate-dependent Rac exchange factor 1	0.375415	0.132702	0.0400276
ENSRNOG00000020058	Celsr2	cadherin, EGF LAG seven-pass G-type receptor 2	0.345125	0.122083	0.0402543
ENSRNOG00000024376	Zfp111	zinc finger protein 111	0.592326	0.209642	0.0404194
ENSRNOG00000014276	Plce1	phospholipase C, epsilon 1	0.354189	0.125416	0.040556
ENSRNOG00000014937	Lrrc71	leucine rich repeat containing 71	0.633633	0.22445	0.0406613
ENSRNOG00000014573	Ckmt1	creatine kinase, mitochondrial 1	-0.453672	0.160754	0.0407448
ENSRNOG00000010523	Naa20	N(alpha)-acetyltransferase 20, NatB catalytic subunit	-0.583471	0.206862	0.0408956
ENSRNOG00000008744	Cops2	COP9 signalosome subunit 2	-0.37796	0.134011	0.0408956
ENSRNOG00000059015	Triobp	TRIO and F-actin binding protein	0.448382	0.158985	0.0408956
ENSRNOG00000018533	Iffo1	intermediate filament family orphan 1	0.406565	0.144213	0.0410038
ENSRNOG00000060179	Gpc3	glypican 3	0.420086	0.149083	0.0411542
ENSRNOG00000010980	Proser1	proline and serine rich 1	0.621065	0.220501	0.0412767
ENSRNOG00000033021	Mrgprb4	MAS-related GPR, member B4	-0.442269	0.157107	0.0414146
ENSRNOG00000005041	Crip2	cysteine-rich protein 2	-0.33156	0.117779	0.0414146
ENSRNOG00000024022	Ndfip2	Nedd4 family interacting protein 2	-0.414324	0.147206	0.0414468
ENSRNOG00000012601	Leprotl1	leptin receptor overlapping transcript-like 1	-0.333347	0.118491	0.0415878
ENSRNOG00000002104	Scaf4	SR-related CTD-associated factor 4	0.46812	0.166451	0.0416463
ENSRNOG00000038480	Ppp1r36	protein phosphatase 1, regulatory subunit 36	0.583073	0.207313	0.0416463
ENSRNOG00000006086	Lynx1	Ly6/neurotoxin 1	-0.374718	0.133262	0.0416767
ENSRNOG00000048397	Sephs2	selenophosphate synthetase 2	-0.411632	0.146448	0.0417628
ENSRNOG00000002241	Hspbap1	HSPB1 associated protein 1	0.718172	0.255489	0.0417628
ENSRNOG00000019288	Ogfod1	2-oxoglutarate and iron-dependent oxygenase domain containing 1	-0.481513	0.171437	0.0418536
ENSRNOG00000003967	Vmp1	vacuole membrane protein 1	-0.419342	0.14925	0.0418536
ENSRNOG00000019754	Gdap2	ganglioside-induced differentiation-associated-protein 2	-0.394185	0.140312	0.0418536
ENSRNOG00000011891	Atp6v1b2	ATPase H+ transporting V1 subunit B2	-0.346336	0.123274	0.0418536
ENSRNOG00000000457	Tap1	transporter 1, ATP binding cassette subfamily B member	0.520006	0.185128	0.0418536
ENSRNOG00000019138	Clec11a	C-type lectin domain family 11, member A	0.630815	0.224563	0.0418536
ENSRNOG00000058522	Fam214a	family with sequence similarity 214, member A	0.413751	0.147375	0.0419836
ENSRNOG00000020979	Psmb4	proteasome subunit beta 4	-0.468313	0.166843	0.0419962
ENSRNOG00000046283	Tmem41a	transmembrane protein 41a	-0.427033	0.152125	0.0419962
ENSRNOG00000049920	Psma2	proteasome subunit alpha 2	-0.39635	0.141282	0.0421341
ENSRNOG00000045535	Rtl8a	family with sequence similarity 127, member B	-0.364397	0.129892	0.0421341
ENSRNOG00000001849	Mapk1	mitogen activated protein kinase 1	-0.330471	0.117808	0.0421341
ENSRNOG00000015980	Dclre1c	DNA cross-link repair 1C	0.827538	0.295214	0.0423648
ENSRNOG00000043329	Rnf180	ring finger protein 180	-0.60841	0.217083	0.0424039
ENSRNOG00000000060	Cplx1	complexin 1	-0.399761	0.142655	0.0424212
ENSRNOG00000008176	Nppa	natriuretic peptide A	-0.736221	0.26281	0.0425164
ENSRNOG00000014605	Lig4	DNA ligase 4	0.48948	0.174756	0.04254
ENSRNOG00000010042	Wdfy2	WD repeat and FYVE domain containing 2	0.357415	0.127645	0.0426244
ENSRNOG00000020369	Igf2	insulin-like growth factor 2	0.463341	0.165595	0.0428639
ENSRNOG00000013825	Rap1gap	Rap1 GTPase-activating protein	0.368008	0.131548	0.0428726
ENSRNOG00000001086	Vps37b	VPS37B, ESCRT-I subunit	0.591858	0.211564	0.0428726
ENSRNOG00000025121	Pla2g3	phospholipase A2, group III	-0.457081	0.163446	0.0429575
ENSRNOG00000029941	Grina	glutamate ionotropic receptor NMDA type subunit associated protein 1	-0.327451	0.117096	0.0429575
ENSRNOG00000015551	Fuca2	fucosidase, alpha-L- 2, plasma	-0.441575	0.157992	0.043126
ENSRNOG00000008917	Ehbp1	EH domain binding protein 1	0.358585	0.128434	0.04349
ENSRNOG00000002524	Gpr37	G protein-coupled receptor 37	-0.476002	0.17055	0.0435929
ENSRNOG00000004645	Galnt5	polypeptide N-acetylgalactosaminyltransferase 5	-0.435351	0.156063	0.0437526
ENSRNOG00000008738	Tp53i11	tumor protein p53 inducible protein 11	0.443791	0.159106	0.0437625
ENSRNOG00000007906	Bub1b	BUB1 mitotic checkpoint serine/threonine kinase B	1.40139	0.502583	0.0438535
ENSRNOG00000006503	Frmd3	FERM domain containing 3	0.387918	0.139145	0.043891
ENSRNOG00000058866	Myo5a	myosin VA	-0.408889	0.146687	0.0439124
ENSRNOG00000004846	Atp6v1c1	ATPase H+ transporting V1 subunit C1	-0.364764	0.13098	0.044226
ENSRNOG00000018285	Kcna2	potassium voltage-gated channel subfamily A member 2	-0.361587	0.129846	0.044226
ENSRNOG00000003773	Hmox2	heme oxygenase 2	-0.374875	0.134668	0.0443049
ENSRNOG00000008586	Aldh1l2	aldehyde dehydrogenase 1 family, member L2	1.07349	0.385613	0.0443049
ENSRNOG00000010642	Lysmd2	LysM domain containing 2	-0.496187	0.178309	0.04433
ENSRNOG00000018289	Park7	Parkinsonism associated deglycase	-0.422553	0.151858	0.04433
ENSRNOG00000015514	Bcat1	branched chain amino acid transaminase 1	-0.386981	0.139081	0.04433
ENSRNOG00000061684	Ndufa9	NADH:ubiquinone oxidoreductase subunit A9	-0.347673	0.124946	0.04433
ENSRNOG00000024549	Mum1	melanoma associated antigen (mutated) 1	0.439105	0.157816	0.04433
ENSRNOG00000003689	Nono	non-POU domain containing, octamer-binding	0.352274	0.126619	0.0443309
ENSRNOG00000057817	Epb41l1	erythrocyte membrane protein band 4.1-like 1	-0.350423	0.126015	0.0444838
ENSRNOG00000001163	Srsf9	serine and arginine rich splicing factor 9	0.603846	0.217191	0.04453
ENSRNOG00000011141	Serpina11	serpin family A member 11	-0.589124	0.211962	0.0445872
ENSRNOG00000014415	Hsbp1	heat shock factor binding protein 1	-0.47113	0.169506	0.0445872
ENSRNOG00000024411	Cbr4	carbonyl reductase 4	-0.53999	0.194316	0.0446196
ENSRNOG00000042289	Plcxd2	phosphatidylinositol-specific phospholipase C, X domain containing 2	-0.405099	0.145817	0.0446988
ENSRNOG00000002146	Pkd2	polycystin 2, transient receptor potential cation channel	0.416888	0.150078	0.0447116
ENSRNOG00000025023	Stat6	signal transducer and activator of transcription 6	0.341843	0.123092	0.0447725
ENSRNOG00000001143	Cit	citron rho-interacting serine/threonine kinase	-0.49384	0.177945	0.0449986
ENSRNOG00000018241	Ank1	ankyrin 1	-0.391321	0.141014	0.0449986
ENSRNOG00000017728	Edrf1	erythroid differentiation regulatory factor 1	0.505839	0.182335	0.0450826
ENSRNOG00000053869	Ppp1r3d	protein phosphatase 1, regulatory subunit 3D	-0.39954	0.144055	0.0451489
ENSRNOG00000005303	Tbc1d25	TBC1 domain family, member 25	0.585878	0.211439	0.0454804
ENSRNOG00000002244	Pdgfra	platelet derived growth factor receptor alpha	0.455707	0.164479	0.0454914
ENSRNOG00000008431	Gabbr2	gamma-aminobutyric acid type B receptor subunit 2	-0.344957	0.124588	0.0457173
ENSRNOG00000017481	Sucla2	succinate-CoA ligase ADP-forming beta subunit	-0.334674	0.120896	0.0457226
ENSRNOG00000038002	Ccdc62	coiled-coil domain containing 62	0.762243	0.27534	0.0457226
ENSRNOG00000020719	Hrc	histidine rich calcium binding protein	-1.60628	0.580365	0.0457512
ENSRNOG00000015365	Col4a3	collagen type IV alpha 3 chain	1.25898	0.454892	0.0457512
ENSRNOG00000021056	Kcnj14	potassium voltage-gated channel subfamily J member 14	0.773758	0.279627	0.0457952
ENSRNOG00000042855	Ahdc1	AT hook, DNA binding motif, containing 1	0.465791	0.168448	0.0460333
ENSRNOG00000017969	Olfm3	olfactomedin 3	-0.700667	0.253515	0.0460859
ENSRNOG00000006369	Alg2	ALG2, alpha-1,3/1,6-mannosyltransferase	-0.363779	0.131586	0.0460859
ENSRNOG00000002823	Mapk9	mitogen-activated protein kinase 9	-0.318415	0.115213	0.0460859
ENSRNOG00000016249	Cep85	centrosomal protein 85	0.60779	0.219899	0.0460859
ENSRNOG00000010489	Samd4a	sterile alpha motif domain containing 4A	0.696909	0.252162	0.0460859
ENSRNOG00000007457	Serping1	serpin family G member 1	0.368153	0.13326	0.0462
ENSRNOG00000002680	Lamc1	laminin subunit gamma 1	0.33767	0.122331	0.0465056
ENSRNOG00000000571	Psap	prosaposin	-0.361262	0.13091	0.0465371
ENSRNOG00000017093	Pxdc1	PX domain containing 1	0.550491	0.199464	0.0465371
ENSRNOG00000005933	Yap1	yes-associated protein 1	0.507668	0.184011	0.0466106
ENSRNOG00000036837	Nfe2	nuclear factor, erythroid 2	-2.20036	0.79843	0.0469945
ENSRNOG00000000442	Notch4	notch 4	0.542419	0.19683	0.0469945
ENSRNOG00000002759	Lias	lipoic acid synthetase	-0.487428	0.176959	0.047149
ENSRNOG00000009342	Fcnb	ficolin B	-2.46023	0.893514	0.0471906
ENSRNOG00000000825	Fam26e	family with sequence similarity 26, member E	-0.683547	0.24825	0.0471906
ENSRNOG00000020922	Hspb6	heat shock protein family B (small) member 6	-0.531856	0.193171	0.0471906
ENSRNOG00000024533	Eogt	EGF domain specific O-linked N-acetylglucosamine transferase	0.430875	0.156479	0.0471906
ENSRNOG00000012038	Htr1d	5-hydroxytryptamine receptor 1D	-0.551099	0.200207	0.0472528
ENSRNOG00000010185	RGD1306941	similar to CG31122-PA	-0.435169	0.15813	0.0473189
ENSRNOG00000014199	Zfp703	zinc finger protein 703	0.507867	0.184582	0.0473624
ENSRNOG00000008298	Dock7	dedicator of cytokinesis 7	0.366166	0.133098	0.0473796
ENSRNOG00000019956	Kdm4a	lysine demethylase 4A	0.373992	0.135994	0.047498
ENSRNOG00000039390	Slc37a2	solute carrier family 37 member 2	0.622759	0.226478	0.0475119
ENSRNOG00000014604	Sigmar1	sigma non-opioid intracellular receptor 1	-0.365665	0.133007	0.0475245
ENSRNOG00000019657	Mk1	Mk1 protein	2.86666	1.04264	0.0475245
ENSRNOG00000027954	Cdh15	cadherin 15	0.41635	0.151461	0.0475401
ENSRNOG00000046271	Gspt1	G1 to S phase transition 1	-2.76549	1.00628	0.0475994
ENSRNOG00000017210	Slc22a23	solute carrier family 22, member 23	-0.338221	0.123079	0.0475994
ENSRNOG00000022753	Mast3	microtubule associated serine/threonine kinase 3	0.421319	0.153341	0.0475994
ENSRNOG00000026649	Dnmt3a	DNA methyltransferase 3 alpha	0.567394	0.206493	0.0475994
ENSRNOG00000023708	Tmem176a	transmembrane protein 176A	-0.309734	0.112755	0.0476609
ENSRNOG00000018170	Slc27a1	solute carrier family 27 member 1	0.397823	0.144836	0.0476659
ENSRNOG00000019424	Aspdh	aspartate dehydrogenase domain containing	1.06293	0.387071	0.0477247
ENSRNOG00000014584	Odf2	outer dense fiber of sperm tails 2	0.426004	0.155193	0.0478501
ENSRNOG00000027550	Mzf1	myeloid zinc finger 1	0.806768	0.294027	0.0479853
ENSRNOG00000012879	Fabp3	fatty acid binding protein 3	-0.597663	0.217905	0.048047
ENSRNOG00000013916	Nefm	neurofilament medium	-0.433341	0.158006	0.048047
ENSRNOG00000008716	Nefh	neurofilament heavy	-0.402879	0.146892	0.048047
ENSRNOG00000032539	Spag8	sperm associated antigen 8	1.59634	0.581998	0.048047
ENSRNOG00000000847	Csnk2b	casein kinase 2 beta	-0.350455	0.127852	0.0482282
ENSRNOG00000021713	Kif18b	kinesin family member 18B	1.39204	0.508113	0.0484132
ENSRNOG00000015285	Lrp4	LDL receptor related protein 4	0.412235	0.150602	0.0487318
ENSRNOG00000020374	Tmem8a	transmembrane protein 8A	-0.383596	0.140182	0.0488231
ENSRNOG00000019163	Syt6	synaptotagmin 6	-0.430091	0.15722	0.0489113
ENSRNOG00000001608	Nxpe3	neurexophilin and PC-esterase domain family, member 3	-0.476874	0.17434	0.0489237
ENSRNOG00000021691	Ccdc92	coiled-coil domain containing 92	-0.34456	0.126036	0.0491116
ENSRNOG00000061312	Phf10	PHD finger protein 10	0.434855	0.159163	0.0493312
ENSRNOG00000007947	Fam13a	family with sequence similarity 13, member A	-0.45819	0.167719	0.0493344
ENSRNOG00000020443	Tsks	testis-specific serine kinase substrate	2.12746	0.779567	0.0497325
ENSRNOG00000019920	Doc2a	double C2 domain alpha	-0.547216	0.200553	0.0497738
ENSRNOG00000031731	Fam216a	family with sequence similarity 216, member A	-0.404319	0.148244	0.0499141
