# Supplementary material for: Sex differences in gene regulation in the dorsal root ganglion after nerve injury
Source: BMC Genomics. 2019 Feb 19;20:147. doi: 10.1186/s12864-019-5512-9 (PMC6381758; doi:10.1186/s12864-019-5512-9)
Supplement: Supplementary file 9 — List of primers used for qPCR validation. (XLSX 13 kb) [file 12864_2019_5512_MOESM9_ESM.xlsx]

## Sheet: Q-RT PCR
Supplemental table 1: List of primers used for qPCR validation
Gene	Genebank Accession #	Forward primer sequence (5' -> 3')	Reverse primer sequence (5' -> 3')	Amplicon length (bp)	Efficiency	R2	Full gene name
Actb	NM_031144.3	ACAGGATGCAGAAGGAGATTAC	ACAGTGAGGCCAGGATAGA	117	0.9433	0.999324	Actin, beta
Ahr	NM_001308254.1	GTCTTTCCCTTTCTTGTTCTGTC	CCTCCAGAGAATACCGCTTTC	141	0.975	0.9977	aryl hydrocarbon receptor
Cdkn1a	NM_080782.3	ACTTCAGGGCTTTCTCTTGC	AAAACGGAGGCAGACCAG	79	0.947	0.993956	cyclin-dependent kinase inhibitor 1A
Csf1	NM_023981.4	GAGGCTACAGGAACTCTCTAT	AGGACTCTCTTTGTAAGTTTGG	97	0.92	0.998014	colony stimulating factor 1
Faim2	NM_144756.2	CCTGATTCTGCTGACCATCTT	GACAGACGTGGTGTTGTAGTAA	82	0.992	0.993512	Fas apoptotic inhibitory molecule 2
G6pd	NM_017006.2	TGGCAGCGGCAACTAAAT	CATCACCCTGGTACAACTCTTC	103	0.953	0.99761	glucose-6-phosphate dehydrogenase
Gal	NM_033237.1	GAAGTGGAGGAAGGGAGACTA	GCCTCTTTAAGGTGCAAGAAAC	104	1.0784	0.991601	galanin and GMAP prepropeptide
Hmbs	NM_013168.2	TCCTGGCTTTACCATTGGAG	TGAATTCCAGGTGAGGGAAC	176	0.871	0.99757	hydroxymethylbilane synthase
Oprm1	NM_013071.2	TTTTGAGCAGGTTCTCCCAG	GCAACCACAAAATACAGGCAG	72	0.8666	0.99407	opioid receptor, mu 1
Phyhipl	NM_001012076.1	GTGTCGGAATGGAGTGAGATTAT	CTTTGTGCTGGTTCCGATAGA	139	0.9389	0.996731	phytanoyl-CoA 2-hydroxylase interacting protein-like
Polr2a	XM_343922.7	TTTTGCGCTGTGTCTGCTTC	TGCCCCTTAGATTTGGCCAG	91	0.882	0.997131	RNA polymerase II subunit A
Sdha	NM_130428.1	CTCATGCCAGGGAAGATTAC	CTCCAGTGTTCCGCAAAT	97	0.8898	0.9958	succinate dehydrogenase complex flavoprotein subunit A
Sec62	NM_001034129.1	GATGGGTCATCGGGTTGATTAT	CACAGACTCCCTGGTTGTAAAT	118	0.9979	0.99549	SEC62 homolog, preprotein translocation factor
Stk38l	NM_001083336.1	CAAGCGGAACCTCTATCTCATC	CTGCGTCTCCTCTTCTGTTAAG	97	1.0083	0.99569	serine/threonine kinase 38 like
Tnfaip6	NM_053382.1	AGGCTGTTTGGCTGACTATG	GAAGTTCATCACCGCAGTATCT	86	1.0078	0.998837	TNF alpha induced protein 6
Trpm6	XM_008760294.2	CCCGGCTGGAAGATCTCTATAA	TGTAGCTCGAGAGAAGGGTATG	102	0.842	0.995726	transient receptor potential cation channel, subfamily M, member 6
Ywhaz	NM_013011.3	CAAAGACAGCACGCTAATAATG	GTTGGAAGGCCGGTTAAT	119	0.9459	0.99988	tyrosine 3-monooxygenase/tryptophan 5-monooxygenase activation protein, zeta
